# Supplementary material for: Transcriptomic analysis reveals the lipid metabolism-related gene regulatory characteristics and potential therapeutic agents for myocardial ischemia-reperfusion injury
Source: Front Cardiovasc Med. 2024 Jan 29;11:1281429. doi: 10.3389/fcvm.2024.1281429 (PMC10859419; doi:10.3389/fcvm.2024.1281429)
Supplement: Supplementary Material File S1 — List of lipid metabolism-related genes. [file Table1.xlsx]

## Sheet: LMRGs
Gene Symbol
AACS	B3GALNT1	CA2	D2HGDH	EBF1	FA2H	G0S2	H2AZ1	ICE2	JAK2	KCS	LBR	MAOA	NAPA	OC90	P2RY12	RAB14	S100A10	TAMM41	UBC	VAC14	WASHC1	XIST	YWHAH	ZNF467
AADAT	B4GALNT1	CA4	DAB2IP	EBP	FAAH	G6PC	HACD	IDH1		KDSR	LCAT	MAOB	NAPEPLD	OCRL	P3R3URF	RAB18	SACM1L	TAZ	UBE2G2	VAMP4	WDR81			ZNF638
ABCA1	B4GALT6	CA6	DAO	ECH1	FAAH2	G6PC2	HACD1	IDH3B		KIT	LCLAT1	MAPK10	NBN	ODC1	PAFAH1B1	RAB38	SAMD8	TBL1X	UBE2I	VAPA	WDR91			ZP3
ABCA2	BAAT	CAMKK2	DBI	ECHDC1	FABP1	G6PC3	HACD2	IDH3G		KITLG	LDAH	MAPK8	NCAPH2	OLAH	PAFAH1B2	RAB4A	SAR1B	TBL1XR1	UBE2L6	VAPB	WIPI2
ABCA3	BCHE	CAPN2	DDHD1	ECHDC2	FABP12	GAB1	HACD3	IDI1		KLF4	LDHA	MAPK9	NCEH1	OLR1	PAFAH1B3	RAB5A	SBF1	TBXAS1	UBE2V1	VAV2	WNT1
ABCB11	BCKDHA	CARM1	DDHD2	ECHS1	FABP2	GAB2	HACD4	IDI2		KLF5	LDLR	MAPKAPK2	NCEH1	ORMDL1	PAFAH2	RAB7A	SBF2	TDO2	UCP1	VAV3	WNT10B
ABCB4	BCKDHB	CAS1	DECR1	ECI1	FABP3	GABARAPL1	HACL1	IKBKB		KMT5A	LDLRAP1	MBOAT1	NCOA1	ORMDL2	PCBD1	RAB8A	SC5D	TECPR1	UGCG	VCP
ABCC1	BDH1	CAV1	DECR2	ECI2	FABP4	GAD2	HADH	IKBKG		KPNB1	LEP	MBOAT2	NCOA2	ORMDL3	PCCA	RAN	SC5DL	TECR	UGDH	VDAC1
ABCC3	BDH2	CAV1	DEGS1	EFR3A	FABP5	GAL3ST1	HADHA	IL10		KRAS	LEPR	MBOAT7	NCOA3	OSBP	PCCB	RAP1GDS1	SCAP	TECRL	UGT1A1	VDAC2
ABCD1	BLVRA	CAV2	DEGS2	EFR3B	FABP6	GALC	HADHB	IL4I1			LGALS1	MBTPS1	NCOA6	OSBPL10	PCK1	RARRES3	SCARB1	TEK	UGT1A10	VDAC3
ABCD2	BMPR1B	CAVIN1	DGAT1	EGF	FABP7	GALR2	HAO1	IL8L1			LGALS13	MBTPS2	NCOR1	OSBPL1A	PCK2	RDH11	SCD	TER	UGT1A3	VDR
ABCD3	BMX	CBR1	DGAT2	EGFR	FABP9	GAMT	HAO2	ILK			LGMN	MCAT	NCOR2	OSBPL2	PCSK9	RDH16	SCD5	TGFB1	UGT1A4	VLDLR
ABCD4	BNIP3	CBR3	DGAT2L6	EGR2	FADS1	GAPDHS	HCCS	ILVBL			LHB	MCEE	NDUFAB1	OSBPL3	PCTP	REEP6	SCP2	TGFB3	UGT1A5	VMP1
ABCG1	BPGM	CBR4	DGKA	EHHADH	FADS2	GATA2	HDAC3	IMPA1			LIPA	MDH1	NEU1	OSBPL5	PCYT1A	RELA	SDHA	TGFBR1	UGT1A6	VNN1
ABCG5	BPHL	CCDC58	DGKB	ELO2	FAF2	GATA3	HDHD5	IMPA2			LIPC	MDH2	NEU2	OSBPL6	PCYT1B	RETSAT	SDHC	TGFBR2	UGT1A7
ABCG8	BPNT1	CCKBR	DGKD	ELO3	FAM120B	GATA6	HELZ2	INMT			LIPE	ME1	NEU3	OSBPL7	PCYT2	RGL1	SDHD	TGL4	UGT1A8
ABHD1	BPNT2	CCL19	DGKE	ELOVL1	FAM126A	GATM	HEXA	INPP1			LIPE	MECP2	NEU4	OSBPL8	PDE3B	RORA	SEC14L2	TGS1	UGT1A9
ABHD12	BSCL2	CCL21	DGKG	ELOVL2	FAM126B	GBA	HEXB	INPP4A			LIPF	MECR	NFKB1	OSBPL9	PDGFA	RRAS	SEC23A	THEM4	UGT2A1
ABHD12B	BZRAP1	CCL5	DGKH	ELOVL3	FAM213B	GBA2	HIBCH	INPP4B			LIPG	MED1	NFKBIA	OSTC	PDGFB	RUBCN	SEC24A	THEM5	UGT2A2
ABHD16A		CCNC	DGKI	ELOVL4	FAM73A	GC	HILPDA	INPP5A			LIPH	MED10	NFKBIB	OXCT1	PDGFC	RUFY1	SEC24B	THRA	UGT2A3
ABHD16B		CCND3	DGKK	ELOVL5	FAM73B	GCAT	HMGB2	INPP5B			LIPI	MED11	NFKBIE	OXCT2	PDGFD	RXRA	SEC24C	THRAP3	UGT2B10
ABHD17		CCR7	DGKQ	ELOVL6	FAR1	GCDH	HMGCL	INPP5D			LMF1	MED12	NFYA	OXSM	PDGFRA	RXRB	SEC24D	THRSP	UGT2B11
ABHD2		CD19	DGKZ	ELOVL7	FAR2	GCSH	HMGCLL1	INPP5E			LONP2	MED13	NFYB		PDGFRB	RXRG	SELENOI	TIAM2	UGT2B15
ABHD3		CD1D	DHCR24	ENO2	FASN	GDE1	HMGCR	INPP5F			LPA	MED13L	NFYC		PDHA1		SERAC1	TKFC	UGT2B17
ABHD4		CD36	DHCR7	ENO3	FDFT1	GDPD1	HMGCS1	INPP5J			LPCAT1	MED14	NKX2-1		PDHB		SERINC1	TM7SF2	UGT2B28
ABHD5		CD74	DHDDS	ENPP2	FDPS	GDPD3	HMGCS2	INPP5K			LPCAT2	MED15	NOD2		PDXP		SERINC2	TMEM150A	UGT2B4
ABHD6		CD81	DHRS11	ENPP6	FDX1	GDPD5	HPGD	INPPL1			LPCAT3	MED16	NPAS2		PECR		SERINC3	TMEM38B	UGT2B7
ABHD8		CDC42	DHRS7B	ENPP7	FDX1L	GGPS1	HPGDS	INS			LPCAT4	MED17	NPC1		PEDS1		SERINC4	TMEM55B	UGT8
ACAA1		CDIPT	DLD	EP300	FDX2	GGT1	HRAS	INSIG1			LPGAT1	MED18	NPC1L1		PEMT		SERINC5	TMEM86B	UROD
ACAA2		CDK19	DLST	EPHA8	FDXR	GGT5	HRASLS	INSIG2			LPIN1	MED19	NPC2		PEX1		SERPINA12	TNF	UROS
ACACA		CDK4	DNAJC19	EPHX1	FGF1	GK	HRASLS2	INSR			LPIN2	MED20	NPPA		PEX10		SERPINA6	TNFAIP8
ACACB		CDK8	DOLK	EPHX2	FGF2	GK2	HRASLS5	IP6K1			LPIN3	MED21	NPR1		PEX11A		SESN2	TNFAIP8L1
ACAD10		CDS1	DOLPP1	EPT1	FGFR3	GK3P	HSD11B1	IP6K2			LPL	MED22	NPY		PEX11B		SGMS1	TNFAIP8L2
ACAD11		CDS2	DPAGT1	ERG2	FGR	GLA	HSD11B1L	IP6K3			LRP1	MED23	NPY1R		PEX12		SGMS2	TNFAIP8L3
ACADL		CEBPA	DPEP1	ERG27	FH	GLB1	HSD11B2	IPMK			LRP2	MED24	NR1D1		PEX13		SGPL1	TNFRSF1A
ACADM		CEBPB	DPEP2	ERG4	FHL2	GLB1L	HSD17B1	IRS1			LRPAP1	MED25	NR1H2		PEX14		SGPP1	TNFRSF1B
ACADS		CEBPD	DPEP3	ERG5	FIG4	GLDC	HSD17B10	IRS2			LRTOMT	MED26	NR1H3		PEX16		SGPP2	TNFRSF21
ACADSB		CEL	DPM1	ERLIN1	FITM1	GLIPR1	HSD17B11	IRS4			LSS	MED27	NR1H4		PEX19		SH3YL1	TP53INP2
ACADVL		CEPT1	DPM2	ERLIN2	FITM2	GLTP	HSD17B12	ISYNA1			LTA4H	MED28	NR2F2		PEX2		SHC1	TPTE
ACAT1		CERK	DPM3	ERP29	FLT1	GLUL	HSD17B13	ITPKA			LTC4S	MED29	NRAS		PEX26		SHC2	TPTE2
ACAT2		CERS1		ESRRA	FLT3	GLYATL2	HSD17B14	ITPKB			LYN	MED30	NRF1		PEX3		SHC3	TRADD
ACBD4		CERS2		ESRRG	FMO1	GLYCTK	HSD17B2	ITPKC			LYPLA1	MED31	NSDHL		PEX5		SHC4	TRAF2
ACBD5		CERS3		ESYT1	FMO5	GM2A	HSD17B3	ITPR1			LYPLA2	MED4	NSF		PEX5L		SHMT1	TRIB3
ACBD6		CERS4		ESYT2	FPR2	GNA11	HSD17B4	ITPR2				MED6	NTHL1		PEX6		SHMT2	TSHB
ACBD7		CERS5		ESYT3		GNAI1	HSD17B6	ITPR3				MED7	NUDT19		PEX7		SIN3A	TSHR
ACER1		CERS6		ETFA		GNAI2	HSD17B7	IVD				MED8	NUDT7		PGAM1		SIN3B	TSPO
ACER2		CERT1		ETFB		GNAI3	HSD17B8					MED9	NUS1		PGAM2		SLA2	TSPOAP1
ACER3		CES1		ETFBKMT		GNAQ	HSD3B1					MESO1			PGAM4		SLC10A1	TTC39B
ACHE		CETP		ETFDH		GNAS	HSD3B2					METAP1			PGAP1		SLC10A2	TTC7A
ACLY		CGA		ETNK1		GNB3	HSD3B7					METTL7A			PGAP2		SLC22A5	TTC7B
ACO2		CH25H		ETNK2		GNPAT	HSDL2					METTL7B			PGAP3		SLC25A1	TWIST1
ACOT1		CHAT		ETNPPL		GOT2	HSP90AA1					MFSD2A			PGAP4		SLC25A17	TXNRD1
ACOT11		CHD9				GPAA1	HSPH1					MGLL			PGP		SLC25A20	TYSND1
ACOT12		CHKA				GPAM	HTD2					MID1IP1			PGS1		SLC27A1
ACOT13		CHKB				GPAT2	HTR2A					MIF			PHB2		SLC27A2
ACOT2		CHPT1				GPAT3	HTR2B					MIGA1			PHGDH		SLC27A3
ACOT4		CHRM5				GPAT4	HTR2C					MIGA2			PHOSPHO1		SLC27A4
ACOT6		CHUK				GPCPD1						MLYCD			PHYH		SLC27A5
ACOT7		CIDEA				GPD1						MMAA			PI4K2A		SLC27A6
ACOT8		CIDEB				GPD1L						MMP1			PI4K2B		SLC2A1
ACOT9		CIDEC				GPD2						MMUT			PI4KA		SLC2A4
ACOX1		CISH				GPLD1						MOGAT1			PI4KAP1		SLC44A1
ACOX2		CLN3				GPS2						MOGAT2			PI4KAP2		SLC44A2
ACOX3		CLN8				GPX1						MOGAT3			PI4KB		SLC44A3
ACOXL		CLOCK				GPX2						MORC2			PIAS4		SLC44A4
ACP6		CLPS				GPX3						MPPE1			PIGA		SLC44A5
ACSBG1		CNR1				GPX4						MPV17			PIGB		SLCO1A2
ACSBG2		COL4A3BP				GPX5						MPV17L			PIGC		SLCO1B1
ACSF2		COMT				GPX6						MPV17L2			PIGF		SLCO1B3
ACSF3		CPNE1				GPX7						MRAS			PIGG		SMARCD3
ACSL1		CPNE3				GPX8						MSMO1			PIGH		SMG1
ACSL3		CPNE6				GRB2						MTF1			PIGK		SMO1
ACSL4		CPNE7				GRHL1						MTM1			PIGL		SMPD1
ACSL5		CPOX				GRHPR						MTMR1			PIGM		SMPD2
ACSL6		CPT1A				GSTM4						MTMR10			PIGN		SMPD3
ACSM3		CPT1B				GSTZ1						MTMR11			PIGO		SMPD4
ACSM6		CPT1C										MTMR12			PIGP		SMPDL3B
ACSS1		CPT2										MTMR14			PIGQ		SMS
ACSS2		CPTP										MTMR2			PIGS		SMT1
ACSS3		CRAT										MTMR3			PIGT		SNAP23
ADCY1		CREB1										MTMR4			PIGU		SNX13
ADCY2		CREB3										MTMR6			PIGV		SNX19
ADCY3		CREB3L1										MTMR7			PIGW		SOAT
ADCY4		CREB3L2										MTMR8			PIGX		SOAT1
ADCY5		CREB3L3										MTMR9			PIGY		SOAT2
ADCY6		CREB3L4										MTOR			PIGZ		SOCS1
ADCY7		CREB5										MTTP			PIK3C2A		SOCS2
ADCY8		CREBBP										MUT			PIK3C2B		SOCS3
ADCY9		CREBRF										MVD			PIK3C2G		SOCS4
ADGRF5		CRLS1										MVK			PIK3C3		SOCS5
ADH1A		CROT										MYLIP			PIK3CA		SOCS6
ADH1B		CRYZ										MYO1G			PIK3CB		SOCS7
ADH1C		CSF1R													PIK3CD		SOD1
ADH4		CSNK1G2													PIK3CG		SORBS1
ADH5		CSNK2A1													PIK3IP1		SORT1
ADH6		CSNK2A2													PIK3R1		SOS1
ADH7		CSNK2B													PIK3R2		SOS2
ADIPOQ		CTSA													PIK3R3		SP1
ADIPOR1		CUBN													PIK3R4		SPHK1
ADIPOR2		CWH43													PIK3R5		SPHK2
ADIRF		CYP105A1													PIK3R6		SPTLC1
ADORA1		CYP11A1													PIKFYVE		SPTLC2
ADPRM		CYP11B1													PIP4K2A		SPTLC3
ADRB1		CYP11B2													PIP4K2B		SPTSSA
ADRB2		CYP17A1													PIP4K2C		SPTSSB
ADRB3		CYP19A1													PIP4P1		SQL
ADSL		CYP1A1													PIP4P2		SQLE
ADTRP		CYP1A2													PIP5K1A		SRC
AGAP2		CYP1B1													PIP5K1B		SRD5A1
AGK		CYP21A2													PIP5K1C		SRD5A2
AGMO		CYP24A1													PIP5KL1		SRD5A3
AGPAT1		CYP27A1													PIPSL		SREBF1
AGPAT2		CYP27B1													PISD		SREBF2
AGPAT3		CYP2B6													PITPNB		ST6GALNAC6
AGPAT4		CYP2C19													PITPNM1		STAR
AGPAT5		CYP2C8													PITPNM2		STARD10
AGPAT6		CYP2C9													PITPNM3		STARD3
AGPAT9		CYP2D6													PLA1A		STARD3NL
AGPS		CYP2E1													PLA2G10		STARD4
AGRP		CYP2J2													PLA2G12A		STARD5
AGT		CYP2R1													PLA2G12B		STARD6
AGTR1		CYP2U1													PLA2G15		STARD7
AGXT		CYP2W1													PLA2G16		STAT3
AGXT2		CYP39A1													PLA2G1B		STK11
AHR		CYP3A4													PLA2G2A		STOML2
AHRR		CYP3A5													PLA2G2C		STS
AIG1		CYP3A7													PLA2G2D		STX5
AJUBA		CYP46A1													PLA2G2E		SUCLA2
AKR1A1		CYP4A11													PLA2G2F		SUCLG1
AKR1B1		CYP4A22													PLA2G3		SUCLG2
AKR1B10		CYP4B1													PLA2G4A		SULT1E1
AKR1B15		CYP4F11													PLA2G4B		SULT2A1
AKR1C1		CYP4F2													PLA2G4C		SULT2B1
AKR1C2		CYP4F22													PLA2G4D		SUMF1
AKR1C3		CYP4F3													PLA2G4E		SUMF2
AKR1C4		CYP4F8													PLA2G4F		SUMO2
AKR1D1		CYP51													PLA2G5		SYNJ1
AKT1		CYP51A1													PLA2G6		SYNJ2
AKT2		CYP7A1													PLA2G7
AKT3		CYP7B1													PLA2R1
ALAD		CYP8B1													PLAA
ALAS1															PLAAT1
ALAS2															PLAAT2
ALB															PLAAT3
ALDH1A1															PLAAT4
ALDH1B1															PLAAT5
ALDH2															PLB1
ALDH3A1															PLBD1
ALDH3A2															PLBD2
ALDH3B1															PLCB1
ALDH3B2															PLCB2
ALDH7A1															PLCB3
ALDH9A1															PLCB4
ALDOA															PLCD1
ALOX12															PLCD4
ALOX12B															PLCG1
ALOX15															PLCG2
ALOX15B															PLCH2
ALOX5															PLD1
ALOX5AP															PLD2
ALOXE3															PLD3
ALPI															PLD4
AMACR															PLD6
AMBRA1															PLEK
AMT															PLEKHA1
ANGPTL3															PLEKHA2
ANGPTL4															PLEKHA3
ANGPTL8															PLEKHA4
ANGPTL8															PLEKHA5
ANKRD1															PLEKHA6
ANXA2															PLEKHA8
ANXA5															PLIN1
AOC2															PLIN2
AOC3															PLIN3
APEX1															PLIN4
APOA1															PLIN5
APOA2															PLPP1
APOA4															PLPP2
APOA5															PLPP3
APOB															PLPP4
APOC1															PLPP5
APOC2															PLPP6
APOC3															PLPPR1
APOE															PLPPR2
APOH															PLPPR3
AQP7															PLPPR4
ARF1															PLPPR5
ARF3															PLSCR1
ARNT															PLSCR3
ARNT2															PLTP
ARNTL															PMVK
ARSA															PNLIP
ARSB															PNLIPRP1
ARSD															PNLIPRP2
ARSE															PNLIPRP3
ARSF															PNPLA2
ARSG															PNPLA3
ARSH															PNPLA4
ARSI															PNPLA5
ARSJ															PNPLA6
ARSK															PNPLA7
ARSL															PNPLA8
ARV1															POMC
ASAH1															PON1
ASAH2															PON2
ATF2															PON3
ATF4															POR
ATG14															PPAP2A
ATM															PPAP2B
AUH															PPAP2C
AUP1															PPAPDC1B
AWAT1															PPAPDC2
AWAT2															PPARA
															PPARD
															PPARG
															PPARGC1A
															PPARGC1B
															PPM1L
															PPP1CA
															PPP1CB
															PPP1CC
															PPT
															PPT1
															PPT2
															PRDX6
															PRKAA1
															PRKAA2
															PRKAB1
															PRKAB2
															PRKACA
															PRKACB
															PRKACG
															PRKAG1
															PRKAG2
															PRKAG3
															PRKAR1A
															PRKAR1B
															PRKAR2A
															PRKAR2B
															PRKCA
															PRKCB
															PRKCD
															PRKCE
															PRKCG
															PRKCQ
															PRKD1
															PRKD2
															PRKD3
															PRKG1
															PRKG2
															PROCA1
															PRXL2B
															PSAP
															PSAPL1
															PSAT1
															PSME1
															PSPH
															PTDSS1
															PTDSS2
															PTEN
															PTGDS
															PTGER3
															PTGES
															PTGES2
															PTGES3
															PTGIS
															PTGR1
															PTGR2
															PTGS1
															PTGS2
															PTK2
															PTK2B
															PTPLAD1
															PTPLAD2
															PTPLB
															PTPMT1
															PTPN11
															PTPN13
															PTPRG
															PTS
															PXMP2
															PXMP4
															PYURF
