# Supplementary material for: Transcriptomic analysis reveals the lipid metabolism-related gene regulatory characteristics and potential therapeutic agents for myocardial ischemia-reperfusion injury
Source: Front Cardiovasc Med. 2024 Jan 29;11:1281429. doi: 10.3389/fcvm.2024.1281429 (PMC10859419; doi:10.3389/fcvm.2024.1281429)
Supplement: Supplementary Material File S3 — The primer sequence information of qPCR experiment. [file Table3.xlsx]

## Sheet: The primer sequence information
Organism	mRNA	Forward(5'to3')	Sequence length	Reverse(5'to3')	Sequence length	Product sequence length	GeneID
Rattus norvegicus	β-actin	TGACAGGATGCAGAAGGAGA	20	TAGAGCCACCAATCCACACA	20	249	81822
Rattus norvegicus	Acaa2	ACGCTGAGGTCGTCTTAT	18	CTGCTTATGTTGTATTTTGC	20	199	170465
Rattus norvegicus	Acadl	CCGATGTTCTCATTCTGG	18	CATTCTTCGTGGTAGGGA	18	162	25287
Rattus norvegicus	Acadm	CGCCCCAGACTACGATAA	18	GCCAAGACCACCACAACT	18	109	24158
Rattus norvegicus	Acads	GGGACCCATCCTGAAGTT	18	AGCCGATTTTGTCACCGT	18	80	64304
Rattus norvegicus	Acadvl	AACCAGGGGTAGAGCGTG	18	CCAAGAGGATTCTTTAGGG	19	154	25363
Rattus norvegicus	Acsl1	CTACAGGCAACCCCAAAG	18	CACTCTACAACGGTCTCAAA	20	160	25288
Rattus norvegicus	Cpt2	ATTCAGGCACATCTAAAGTA	20	CAGACATCTCGGTTCTCAC	19	92	25413
Rattus norvegicus	Ech1	AAGAGTCCTGTGGCTGTG	18	CTTGATGATGTCCTGGGT	18	129	64526
Rattus norvegicus	Echs1	AGAAAAGATCGCCAACAA	18	GGCAAAGGTGGAATAGAA	18	127	140547
Rattus norvegicus	Eci1	TGTGGCTGAGGCTCTACT	18	CCGCCATTATCCTGTAGT	18	111	29740
Rattus norvegicus	Etfa	CAGCAAGTGGAGGTAGTG	18	CCAAGTCATACAGCAGTTTA	20	183	300726
Rattus norvegicus	Etfb	AAGCAGGCTATTGATGAT	18	CCACTTTTACCTTGTCCC	18	118	292845
Rattus norvegicus	Hadh	TTGACTATGTTGGACTGGA	19	GACTGGGCTGAAATAAGG	18	87	113965
Rattus norvegicus	Hadhb	CTGTCAGGCACTTCGTAT	18	TAGCCACATTGCTTGTTT	18	154	171155
Rattus norvegicus	Suclg1	TGTATTGGCATTGGAGGT	18	CAGCATTTTCTTCAGCGT	18	133	114597
Organism	mRNA	Forward(5'to3')	Sequence length	Reverse(5'to3')	Sequence length	Product sequence length	GeneID
Mus musculus	Gapdh	AGTTCAACGGCACAGTCAAGG	21	ACATACTCAGCACCAGCATCAC	22	121	14433
Mus musculus	Acaa2	TCTGCTGGCAAAGTTCCACCTG	22	ACAGAGCCTGTTGAGGGTAAGG	22	153	52538
Mus musculus	Acadl	GGCGATTTCTGCCTGTGAGTTC	22	GCTGTCCACAAAAGCTCTGGTG	22	157	11363
Mus musculus	Acadm	AGGATGACGGAGCAGCCAATGA	22	GCCGTTGATAACATACTCGTCAC	23	120	11364
Mus musculus	Acads	CGTGACTTTGCCGAGAAGGAGT	22	TCAGCTCCTCTGGCACATCCAT	22	130	11409
Mus musculus	Acadvl	GAGAAGGTGGAGGACGACACTT	22	CACAATCTCTGCCAAGCGAGCA	22	126	11370
Mus musculus	Acsl1	ATCTTCCCTGTGGTTCCC	18	TCCGCCTCTTTCCTTTTG	18	116	14081
Mus musculus	Cpt2	GACCAGTGAGAACCGAGAT	19	TAAGCAGAGGCAGAAGACA	19	109	12896
Mus musculus	Ech1	CGTGACCTCATCAGCAAGTACC	22	GCAGTAGCGAATGTCACAGGCA	22	135	51798
Mus musculus	Echs1	CTCAACCAAGCACTGGAGACCT	22	GCTGGAGTAACAGTCCTGAAATG	23	138	93747
Mus musculus	Eci1	CAGAGTTCACCATCAGCCTGGA	22	GCCATACATCTCCAGCAAGTCC	22	119	13177
Mus musculus	Etfa	GCTGTTGATGCTGGCTTTG	19	CACGATTGTCTTGCTGTCC	19	141	110842
Mus musculus	Etfb	ACGGGAAATTGACGGGGGT	19	GGCAGGGTGGCATAGCGAG	19	99	110826
Mus musculus	Hadh	TTCCAGAGGCTGGACAAGTTCG	22	GCCAGCAAATCGGTCTTGTCTG	22	114	15107
Mus musculus	Hadhb	CACTGCGTTCTCATAGTCTGGC	22	GCCATTTGCTCCAGTGAGGAAG	22	136	231086
Mus musculus	Suclg1	GTCTTACACAGCCTCTCGGAAAC	23	ACTCCAAAGCCTGCTGACTGTG	22	110	56451
