# Supplementary material for: Transcriptomic analysis reveals the lipid metabolism-related gene regulatory characteristics and potential therapeutic agents for myocardial ischemia-reperfusion injury
Source: Front Cardiovasc Med. 2024 Jan 29;11:1281429. doi: 10.3389/fcvm.2024.1281429 (PMC10859419; doi:10.3389/fcvm.2024.1281429)
Supplement: Supplementary Material File S4 — The detailed information of 855 DEGs. [file Table4.xlsx]

## Sheet: DEGs
Gene.symbol	Gene.title	logFC	adj.P.Val
Spp1	secreted phosphoprotein 1	6.18523	1.62e-12
Lgals3	lectin, galactose binding, soluble 3	5.75816	1.62e-12
Timp1	tissue inhibitor of metalloproteinase 1	5.68333	3.66e-12
Gpnmb	glycoprotein (transmembrane) nmb	5.63823	1.85e-11
Ces1d	carboxylesterase 1D	-4.8819	9.68e-12
Hrc	histidine rich calcium binding protein	-4.64067	3.37e-11
S100a8	S100 calcium binding protein A8 (calgranulin A)	4.51336	6.22e-10
Ccl7	chemokine (C-C motif) ligand 7	4.37306	6.73e-12
Lox	lysyl oxidase	4.30148	2.66e-11
Ms4a6d	membrane-spanning 4-domains, subfamily A, member 6D	4.2891	2.77e-12
Tcap	titin-cap	-4.2325	1.15e-11
Myh6	myosin, heavy polypeptide 6, cardiac muscle, alpha	-4.19049	3.11e-10
Rpl3l	ribosomal protein L3-like	-4.1677	2.77e-12
Sprr1a	small proline-rich protein 1A	4.12386	9.68e-12
Clec4d	C-type lectin domain family 4, member d	4.00425	5.53e-12
Lrtm1	leucine-rich repeats and transmembrane domains 1	-3.9971	1.08e-11
Arg1	arginase, liver	3.94442	3.29e-10
Hopx	HOP homeobox	-3.91256	5.48e-12
Tnc	tenascin C	3.85986	4.57e-12
Ckm	creatine kinase, muscle	-3.80157	9.68e-12
Mpeg1	macrophage expressed gene 1	3.744	1.13e-10
Chil3	chitinase-like 3	3.73738	1.72e-11
Yipf7	Yip1 domain family, member 7	-3.73019	5.74e-12
Bcl2a1d	B cell leukemia/lymphoma 2 related protein A1d	3.67727	2.3e-11
Ccl12	chemokine (C-C motif) ligand 12	3.63801	1.76e-11
AA467197	expressed sequence AA467197	3.63404	2.66e-11
Hist1h2ah	histone cluster 1, H2ah	3.61115	6.41e-11
Cmya5	cardiomyopathy associated 5	-3.56307	1.15e-11
Fndc5	fibronectin type III domain containing 5	-3.53227	1.41e-11
Fcer1g	Fc receptor, IgE, high affinity I, gamma polypeptide	3.52856	2.08e-11
Hist1h2ad	histone cluster 1, H2ad	3.52774	2.09e-09
Bcl2a1b	B cell leukemia/lymphoma 2 related protein A1b	3.49114	9.68e-12
Hist1h2af	histone cluster 1, H2af	3.4869	1.65e-10
Ccl4	chemokine (C-C motif) ligand 4	3.48473	1.67e-10
Cotl1	coactosin-like 1 (Dictyostelium)	3.48354	1.21e-11
Hist1h2an	histone cluster 1, H2an	3.47392	5.08e-10
Fn1	fibronectin 1	3.46852	2.88e-11
Hist1h2ak	histone cluster 1, H2ak	3.46063	1.85e-09
Wfdc17	WAP four-disulfide core domain 17	3.45165	1.41e-10
Ms4a7	membrane-spanning 4-domains, subfamily A, member 7	3.451	9.83e-10
S100a9	S100 calcium binding protein A9 (calgranulin B)	3.42833	1.36e-08
Trem2	triggering receptor expressed on myeloid cells 2	3.41558	9.68e-12
Hist1h2ap	histone cluster 1, H2ap	3.40063	7.78e-10
Hist1h2ai	histone cluster 1, H2ai	3.3503	8.29e-10
Dgat2	diacylglycerol O-acyltransferase 2	-3.32081	3.12e-10
Mlf1	myeloid leukemia factor 1	-3.31309	9.68e-12
Hmox1	heme oxygenase 1	3.3022	1.62e-08
Perm1	PPARGC1 and ESRR induced regulator, muscle 1	-3.29911	5.53e-11
Ccl9	chemokine (C-C motif) ligand 9	3.28815	7.7e-11
Plac8	placenta-specific 8	3.28518	4.18e-11
Col3a1	collagen, type III, alpha 1	3.28156	2.66e-11
Chil4	chitinase-like 4	3.25874	2.1e-11
Serpina3n	serine (or cysteine) peptidase inhibitor, clade A, member 3N	3.25693	6.1e-11
Mmp14	matrix metallopeptidase 14 (membrane-inserted)	3.23022	1.77e-09
Lat2	linker for activation of T cells family, member 2	3.21335	1.01e-11
Car14	carbonic anhydrase 14	-3.19521	9.68e-12
Slc11a1	solute carrier family 11 (proton-coupled divalent metal ion transporters), member 1	3.19453	1.39e-11
Cd52	CD52 antigen	3.19376	2.3e-11
Acsl1	acyl-CoA synthetase long-chain family member 1	-3.18414	2.23e-11
Ccl8	chemokine (C-C motif) ligand 8	3.16675	2.36e-10
Alox5ap	arachidonate 5-lipoxygenase activating protein	3.15448	1.39e-11
9930105H17Rik	RIKEN cDNA 9930105H17 gene	-3.1534	4.3e-10
Dhrs7c	dehydrogenase/reductase (SDR family) member 7C	-3.15214	8.94e-11
Col1a2	collagen, type I, alpha 2	3.15143	3.64e-11
Cstb	cystatin B	3.14521	9.68e-12
Plin5	perilipin 5	-3.14096	3.64e-11
Pfkm	phosphofructokinase, muscle	-3.13293	9.68e-12
Lrrc14b	leucine rich repeat containing 14B	-3.12451	1.26e-10
Lyz2	lysozyme 2	3.11884	1.02e-10
Rab32	RAB32, member RAS oncogene family	3.04876	1.74e-11
Art1	ADP-ribosyltransferase 1	-3.0374	1.76e-11
Tyrobp	TYRO protein tyrosine kinase binding protein	3.0221	4.88e-11
Prc1	protein regulator of cytokinesis 1	3.0074	9.16e-10
Col1a1	collagen, type I, alpha 1	3.00617	4.82e-11
Tgfbi	transforming growth factor, beta induced	3.00578	4.18e-11
Actn1	actinin, alpha 1	3.00526	1.39e-11
Csrp2	cysteine and glycine-rich protein 2	2.99456	1.6e-11
Tubb2b	tubulin, beta 2B class IIB	2.98515	2.63e-11
Ftl1	ferritin light polypeptide 1	2.98392	5.53e-11
Pdpn	podoplanin	2.97218	2.88e-11
Efcab2	EF-hand calcium binding domain 2	-2.95474	9.09e-11
Coq10a	coenzyme Q10A	-2.95185	2.88e-11
Acss1	acyl-CoA synthetase short-chain family member 1	-2.9475	3e-11
Ccl2	chemokine (C-C motif) ligand 2	2.93402	1.22e-10
Txlnb	taxilin beta	-2.93172	8.52e-11
Eci1	enoyl-Coenzyme A delta isomerase 1	-2.92425	1.39e-11
Capg	capping protein (actin filament), gelsolin-like	2.91246	2.23e-11
Cthrc1	collagen triple helix repeat containing 1	2.91022	1.24e-11
Angptl4	angiopoietin-like 4	2.8843	6.33e-07
Fcgr4	Fc receptor, IgG, low affinity IV	2.87333	6.11e-10
Ppm1k	protein phosphatase 1K (PP2C domain containing)	-2.86593	1.79e-10
Slc2a4	solute carrier family 2 (facilitated glucose transporter), member 4	-2.85481	1.66e-11
Sh3bgrl3	SH3 domain binding glutamic acid-rich protein-like 3	2.83882	1.25e-10
Lpxn	leupaxin	2.79915	3.37e-11
Col5a1	collagen, type V, alpha 1	2.79401	4.32e-11
Fbxo31	F-box protein 31	-2.79027	2.99e-11
Ift81	intraflagellar transport 81	-2.78992	1.12e-10
Fitm2	fat storage-inducing transmembrane protein 2	-2.78992	1.71e-11
Fhl2	four and a half LIM domains 2	-2.77443	2.66e-11
Doc2g	double C2, gamma	-2.77345	2.19e-11
Eno3	enolase 3, beta muscle	-2.77314	8.86e-11
Inmt	indolethylamine N-methyltransferase	-2.76577	7.66e-07
Pln	phospholamban	-2.76249	1.5e-10
Coro1a	coronin, actin binding protein 1A	2.75114	9.36e-11
S100a11	S100 calcium binding protein A11	2.7498	9.71e-11
Tmod4	tropomodulin 4	-2.74788	2.11e-11
Fbp2	fructose bisphosphatase 2	-2.74774	5.37e-10
Ctss	cathepsin S	2.73873	3.76e-10
Wisp1	WNT1 inducible signaling pathway protein 1	2.73702	8.57e-11
Tubb6	tubulin, beta 6 class V	2.73532	3.02e-10
Cfp	complement factor properdin	2.73443	3.74e-10
Uck2	uridine-cytidine kinase 2	2.73259	6.87e-10
Tcea3	transcription elongation factor A (SII), 3	-2.73128	1.48e-10
Mylk3	myosin light chain kinase 3	-2.71232	1.42e-10
Aco2	aconitase 2, mitochondrial	-2.71046	5.08e-10
Wisp2	WNT1 inducible signaling pathway protein 2	2.70989	7.34e-10
Macrod1	MACRO domain containing 1	-2.70356	4.45e-11
Acacb	acetyl-Coenzyme A carboxylase beta	-2.70141	1.66e-11
Fsd2	fibronectin type III and SPRY domain containing 2	-2.69663	8.57e-11
Gpr22	G protein-coupled receptor 22	-2.68818	1.81e-09
Ogdh	oxoglutarate (alpha-ketoglutarate) dehydrogenase (lipoamide)	-2.68434	1.24e-10
Cpt1b	carnitine palmitoyltransferase 1b, muscle	-2.68263	9.71e-11
Cyth4	cytohesin 4	2.66929	3.07e-10
Litaf	LPS-induced TN factor	2.66101	1.94e-10
Pdk4	pyruvate dehydrogenase kinase, isoenzyme 4	-2.65547	3.23e-10
Gbas	glioblastoma amplified sequence	-2.65208	9.95e-11
Lgmn	legumain	2.64962	1.25e-11
Laptm5	lysosomal-associated protein transmembrane 5	2.64958	2.61e-10
Nmrk2	nicotinamide riboside kinase 2	2.64755	6.94e-09
Pxmp2	peroxisomal membrane protein 2	-2.64236	1.13e-10
Col8a1	collagen, type VIII, alpha 1	2.62775	1.95e-10
Anxa2	annexin A2	2.62442	7.4e-11
Rbfox1	RNA binding protein, fox-1 homolog (C. elegans) 1	-2.62071	8.94e-11
Acadvl	acyl-Coenzyme A dehydrogenase, very long chain	-2.61883	3.52e-10
Emb	embigin	2.61605	3.46e-11
Uhrf1	ubiquitin-like, containing PHD and RING finger domains, 1	2.61137	2.54e-09
ND4L	NADH dehydrogenase subunit 4L	-2.60776	2.64e-09
Crct1	cysteine-rich C-terminal 1	2.60354	1.76e-10
Pf4	platelet factor 4	2.6005	2.79e-10
Scgb1c1	secretoglobin, family 1C, member 1	-2.59683	1.79e-10
Gstk1	glutathione S-transferase kappa 1	-2.59572	7.7e-11
Gusb	glucuronidase, beta	2.59486	1.54e-09
Fkbp11	FK506 binding protein 11	2.59339	1.16e-10
Srpx2	sushi-repeat-containing protein, X-linked 2	2.59338	1.74e-11
Adgre1	adhesion G protein-coupled receptor E1	2.58844	2.74e-10
Vldlr	very low density lipoprotein receptor	-2.5879	1.56e-11
Sgca	sarcoglycan, alpha (dystrophin-associated glycoprotein)	-2.58398	6.04e-11
Slc25a34	solute carrier family 25, member 34	-2.57796	9.85e-09
Ctgf	connective tissue growth factor	2.57082	1.41e-08
Gdf15	growth differentiation factor 15	2.56798	8.53e-11
Ppargc1a	peroxisome proliferative activated receptor, gamma, coactivator 1 alpha	-2.56478	9.68e-09
P2ry6	pyrimidinergic receptor P2Y, G-protein coupled, 6	2.55613	1.92e-11
C1qb	complement component 1, q subcomponent, beta polypeptide	2.55016	1.29e-09
Mcm5	minichromosome maintenance complex component 5	2.54921	1.14e-10
Adprhl1	ADP-ribosylhydrolase like 1	-2.54584	6.1e-11
Idh2	isocitrate dehydrogenase 2 (NADP+), mitochondrial	-2.54534	5.23e-11
Grn	granulin	2.5401	1.21e-10
Ckmt2	creatine kinase, mitochondrial 2	-2.53721	1.19e-10
Hist2h2ac	histone cluster 2, H2ac	2.52893	1.23e-10
Ttn	titin	-2.52742	1.28e-09
Ifi30	interferon gamma inducible protein 30	2.52624	6.41e-11
Bckdha	branched chain ketoacid dehydrogenase E1, alpha polypeptide	-2.52533	7.51e-10
Cdca3	cell division cycle associated 3	2.52508	1.66e-10
Ephx2	epoxide hydrolase 2, cytoplasmic	-2.52449	2.48e-09
Cpt2	carnitine palmitoyltransferase 2	-2.51917	4.18e-11
Serpina3g	serine (or cysteine) peptidase inhibitor, clade A, member 3G	2.5169	3.25e-11
Evi2a	ecotropic viral integration site 2a	2.51625	3.64e-11
Acaa2	acetyl-Coenzyme A acyltransferase 2 (mitochondrial 3-oxoacyl-Coenzyme A thiolase)	-2.51591	2.87e-09
Cd84	CD84 antigen	2.51468	5.08e-10
Adamts2	a disintegrin-like and metallopeptidase (reprolysin type) with thrombospondin type 1 motif, 2	2.51438	1.02e-10
Gpr176	G protein-coupled receptor 176	2.51434	7.28e-11
Coq9	coenzyme Q9	-2.51269	6.41e-11
Cmss1	cms small ribosomal subunit 1	-2.51057	2.26e-11
Dbp	D site albumin promoter binding protein	-2.50982	2.82e-06
Pgam2	phosphoglycerate mutase 2	-2.50979	1.35e-10
Emp3	epithelial membrane protein 3	2.49939	4.18e-11
Lst1	leukocyte specific transcript 1	2.49843	4.14e-10
Ky	kyphoscoliosis peptidase	-2.49699	4.51e-11
Fxyd5	FXYD domain-containing ion transport regulator 5	2.49449	2.13e-10
Pygb	brain glycogen phosphorylase	-2.48893	6.73e-10
Myo1f	myosin IF	2.48788	1.81e-10
Cpeb3	cytoplasmic polyadenylation element binding protein 3	-2.48627	2.84e-10
Enpp1	ectonucleotide pyrophosphatase/phosphodiesterase 1	2.48183	1.6e-10
Ivd	isovaleryl coenzyme A dehydrogenase	-2.47692	1.96e-09
Lsmem1	leucine-rich single-pass membrane protein 1	-2.47598	3.22e-10
Apbb1	amyloid beta (A4) precursor protein-binding, family B, member 1	-2.47532	2.56e-10
Rhobtb1	Rho-related BTB domain containing 1	-2.47407	9.71e-09
D10Jhu81e	DNA segment, Chr 10, Johns Hopkins University 81 expressed	-2.47291	2.23e-11
Glipr1	GLI pathogenesis-related 1 (glioma)	2.46379	3.09e-10
Aph1a	aph1 homolog A, gamma secretase subunit	-2.4629	2.28e-10
Dnajc28	DnaJ heat shock protein family (Hsp40) member C28	-2.45589	3.96e-11
Lrrc39	leucine rich repeat containing 39	-2.45119	8.57e-11
Sirpb1a	signal-regulatory protein beta 1A	2.44852	1.13e-10
Ccr5	chemokine (C-C motif) receptor 5	2.4432	8.27e-11
Apoe	apolipoprotein E	2.43453	1.02e-10
Sirpa	signal-regulatory protein alpha	2.43234	7.62e-11
Asb10	ankyrin repeat and SOCS box-containing 10	-2.43082	1e-10
Vim	vimentin	2.4303	2.87e-10
Actb	actin, beta	2.43014	4.07e-09
Cd53	CD53 antigen	2.42732	1.22e-10
Etfdh	electron transferring flavoprotein, dehydrogenase	-2.42497	1.58e-10
Soat1	sterol O-acyltransferase 1	2.4181	9.25e-11
Lhfpl2	lipoma HMGIC fusion partner-like 2	2.41733	5.59e-10
Sfrp2	secreted frizzled-related protein 2	2.41377	9.71e-11
Fcrls	Fc receptor-like S, scavenger receptor	2.41235	5.46e-09
Tlr13	toll-like receptor 13	2.4115	4.88e-10
Hhatl	hedgehog acyltransferase-like	-2.41004	1.45e-09
Tnni3	troponin I, cardiac 3	-2.40871	1.74e-10
Igsf1	immunoglobulin superfamily, member 1	-2.40717	5.16e-11
Gmpr	guanosine monophosphate reductase	-2.4015	1.71e-10
Msl2	male-specific lethal 2 homolog (Drosophila)	-2.39995	5.61e-11
Cyp1b1	cytochrome P450, family 1, subfamily b, polypeptide 1	2.39792	7.84e-10
Atp1a2	ATPase, Na+/K+ transporting, alpha 2 polypeptide	-2.39592	9.69e-10
Lilrb4a	leukocyte immunoglobulin-like receptor, subfamily B, member 4A	2.38963	9.71e-09
Serpinb1a	serine (or cysteine) peptidase inhibitor, clade B, member 1a	2.38677	1.13e-10
Kif23	kinesin family member 23	2.38557	1.2e-09
Loxl1	lysyl oxidase-like 1	2.38503	3.11e-10
Lpin1	lipin 1	-2.37464	4.32e-11
Asb11	ankyrin repeat and SOCS box-containing 11	-2.37354	1.16e-09
Tmsb10	thymosin, beta 10	2.36381	3.12e-10
Rab8b	RAB8B, member RAS oncogene family	2.36176	6.58e-11
Tpd52	tumor protein D52	2.35819	1.26e-10
Tubb5	tubulin, beta 5 class I	2.35319	2.4e-10
Sbk1	SH3-binding kinase 1	-2.35047	8.62e-11
Mgst3	microsomal glutathione S-transferase 3	-2.3504	9.71e-11
Synpo	synaptopodin	2.34771	1.47e-10
Nckap1l	NCK associated protein 1 like	2.34662	6.72e-11
Cisd1	CDGSH iron sulfur domain 1	-2.34276	1.14e-10
Ugt1a10	UDP glycosyltransferase 1 family, polypeptide A10	2.34178	4.06e-11
Ch25h	cholesterol 25-hydroxylase	2.34085	1.74e-10
Kdelr3	KDEL (Lys-Asp-Glu-Leu) endoplasmic reticulum protein retention receptor 3	2.34057	1.01e-09
Tspo	translocator protein	2.33976	2.55e-10
Ptgds	prostaglandin D2 synthase (brain)	-2.33773	2.34e-08
Birc5	baculoviral IAP repeat-containing 5	2.33648	8.27e-11
Cyba	cytochrome b-245, alpha polypeptide	2.334	4.18e-11
Klhl24	kelch-like 24	-2.33387	2.66e-11
Ctsz	cathepsin Z	2.31835	9.36e-11
Glipr2	GLI pathogenesis-related 2	2.31092	1.97e-10
Lcn2	lipocalin 2	2.3089	7.28e-11
Cox7a1	cytochrome c oxidase subunit VIIa 1	-2.30889	6.89e-11
Hist1h4h	histone cluster 1, H4h	-2.30849	1.88e-10
Fstl1	follistatin-like 1	2.30682	1.1e-09
Lmod3	leiomodin 3 (fetal)	-2.30558	1.38e-10
Cdkn3	cyclin-dependent kinase inhibitor 3	2.30288	1.13e-10
Apobec1	apolipoprotein B mRNA editing enzyme, catalytic polypeptide 1	2.30259	5.06e-10
Dab2	disabled 2, mitogen-responsive phosphoprotein	2.30098	3.02e-10
Scn4b	sodium channel, type IV, beta	-2.29955	4.88e-10
8430408G22Rik	RIKEN cDNA 8430408G22 gene	-2.29777	7.45e-09
Aldh6a1	aldehyde dehydrogenase family 6, subfamily A1	-2.29626	1.95e-10
Fbn1	fibrillin 1	2.29461	6.17e-08
Dpp7	dipeptidylpeptidase 7	2.29446	8.57e-11
Nudt8	nudix (nucleoside diphosphate linked moiety X)-type motif 8	-2.29202	4.49e-11
2310040G07Rik	RIKEN cDNA 2310040G07 gene	-2.29179	3.93e-11
Tmem38a	transmembrane protein 38A	-2.29151	2.32e-10
Mov10l1	Moloney leukemia virus 10-like 1	-2.2909	5.23e-11
Dlat	dihydrolipoamide S-acetyltransferase (E2 component of pyruvate dehydrogenase complex)	-2.28913	2.66e-11
Arpc1b	actin related protein 2/3 complex, subunit 1B	2.28883	1.01e-10
Chpt1	choline phosphotransferase 1	-2.28852	2.61e-10
Rrbp1	ribosome binding protein 1	2.28123	1.14e-10
Usp2	ubiquitin specific peptidase 2	-2.28115	4.66e-08
Cdk1	cyclin-dependent kinase 1	2.27261	1.31e-10
Acadm	acyl-Coenzyme A dehydrogenase, medium chain	-2.27146	5.23e-11
Kcnd2	potassium voltage-gated channel, Shal-related family, member 2	-2.26585	1.28e-09
Aup1	ancient ubiquitous protein 1	2.26265	1.74e-09
Oxld1	oxidoreductase like domain containing 1	-2.26191	1.74e-10
Myadml2	myeloid-associated differentiation marker-like 2	-2.26101	4.64e-10
Rbm47	RNA binding motif protein 47	2.25626	8.57e-11
Aldh4a1	aldehyde dehydrogenase 4 family, member A1	-2.25497	6.68e-10
Myh8	myosin, heavy polypeptide 8, skeletal muscle, perinatal	-2.25471	1.05e-09
Idh3a	isocitrate dehydrogenase 3 (NAD+) alpha	-2.25416	4.84e-10
G0s2	G0/G1 switch gene 2	-2.25315	6.46e-09
Art3	ADP-ribosyltransferase 3	-2.25079	8.49e-11
Mfap5	microfibrillar associated protein 5	2.25041	1.28e-09
Aprt	adenine phosphoribosyl transferase	2.24998	9.21e-11
Ttll1	tubulin tyrosine ligase-like 1	-2.24795	1.63e-10
Hp	haptoglobin	2.24557	6.41e-11
Efemp2	epidermal growth factor-containing fibulin-like extracellular matrix protein 2	2.24434	3.72e-11
Art5	ADP-ribosyltransferase 5	-2.23896	2.86e-09
Pcp4l1	Purkinje cell protein 4-like 1	-2.23786	3.2e-10
9330162L04Rik	RIKEN cDNA 9330162L04 gene	-2.23613	1.17e-10
Slc15a3	solute carrier family 15, member 3	2.22623	6.62e-09
Rab7b	RAB7B, member RAS oncogene family	2.22052	3.42e-11
Mlycd	malonyl-CoA decarboxylase	-2.21749	4.88e-10
Iqgap1	IQ motif containing GTPase activating protein 1	2.2133	7.13e-09
Fcgr3	Fc receptor, IgG, low affinity III	2.21255	9.25e-11
Rtn2	reticulon 2 (Z-band associated protein)	-2.21195	1.85e-09
Clec4n	C-type lectin domain family 4, member n	2.21135	2.31e-10
Pik3ap1	phosphoinositide-3-kinase adaptor protein 1	2.21113	2.25e-10
Ptn	pleiotrophin	2.20839	1.32e-08
Vav1	vav 1 oncogene	2.20059	5.49e-10
Rbp1	retinol binding protein 1, cellular	2.19813	7.7e-11
Tyms	thymidylate synthase	2.19563	1.67e-10
Cox8b	cytochrome c oxidase subunit VIIIb	-2.19395	6.31e-11
Crat	carnitine acetyltransferase	-2.18954	4.99e-09
Uap1l1	UDP-N-acteylglucosamine pyrophosphorylase 1-like 1	2.187	7.84e-11
Tecr	trans-2,3-enoyl-CoA reductase	-2.18447	3.91e-09
Slc4a3	solute carrier family 4 (anion exchanger), member 3	-2.18161	3.18e-10
Rcan1	regulator of calcineurin 1	2.17616	1.11e-06
Idh3g	isocitrate dehydrogenase 3 (NAD+), gamma	-2.17342	1.87e-10
Col18a1	collagen, type XVIII, alpha 1	2.17337	1.58e-10
Myzap	myocardial zonula adherens protein	-2.17299	6.76e-11
Sparc	secreted acidic cysteine rich glycoprotein	2.17261	4.66e-08
Ndufs2	NADH dehydrogenase (ubiquinone) Fe-S protein 2	-2.16947	8.57e-11
Fgf1	fibroblast growth factor 1	-2.16735	1.65e-10
Arl11	ADP-ribosylation factor-like 11	2.16689	1.53e-09
Clec4a3	C-type lectin domain family 4, member a3	2.16515	7.39e-10
Nrros	negative regulator of reactive oxygen species	2.16319	2.33e-09
Emp1	epithelial membrane protein 1	2.16254	1.87e-09
Fyco1	FYVE and coiled-coil domain containing 1	-2.16241	2.39e-10
C1qc	complement component 1, q subcomponent, C chain	2.15752	2.04e-10
Gsn	gelsolin	-2.15372	3.72e-11
Corin	corin	-2.15134	6.75e-10
Lyz1	lysozyme 1	2.15022	5.08e-10
Nme1	NME/NM23 nucleoside diphosphate kinase 1	2.14916	1.55e-10
Col16a1	collagen, type XVI, alpha 1	2.14812	6.17e-10
Ndufv3	NADH dehydrogenase (ubiquinone) flavoprotein 3	-2.14645	3.23e-10
Vwa8	von Willebrand factor A domain containing 8	-2.14328	5.54e-10
Ctsk	cathepsin K	2.14311	2.16e-09
Pank1	pantothenate kinase 1	-2.14096	1.03e-10
Tesc	tescalcin	-2.14086	1.14e-10
Pdhb	pyruvate dehydrogenase (lipoamide) beta	-2.13914	2.38e-10
Qk	quaking	-2.1374	5.26e-10
2022-09-11	septin 11	2.1355	1.43e-09
Ech1	enoyl coenzyme A hydratase 1, peroxisomal	-2.13124	2.79e-10
Saa3	serum amyloid A 3	2.12699	5.84e-11
Ivns1abp	influenza virus NS1A binding protein	-2.12556	1.93e-10
Etfb	electron transferring flavoprotein, beta polypeptide	-2.12542	2.38e-10
Gpx7	glutathione peroxidase 7	2.12518	1.5e-10
Hist1h2ag	histone cluster 1, H2ag	2.12467	7.62e-11
Cdc20	cell division cycle 20	2.12307	6.91e-09
S100a4	S100 calcium binding protein A4	2.12244	9.78e-11
Anln	anillin, actin binding protein	2.12188	9.25e-11
Echs1	enoyl Coenzyme A hydratase, short chain, 1, mitochondrial	-2.12158	6.1e-11
Asb2	ankyrin repeat and SOCS box-containing 2	-2.12017	1.76e-10
Gba	glucosidase, beta, acid	2.11954	1.58e-10
Vegfb	vascular endothelial growth factor B	-2.11915	7.82e-11
Lgals1	lectin, galactose binding, soluble 1	2.11645	1.76e-10
Spcs3	signal peptidase complex subunit 3 homolog (S. cerevisiae)	2.11071	1.58e-10
Ppp1r18	protein phosphatase 1, regulatory subunit 18	2.11004	4.07e-10
Fam195a	family with sequence similarity 195, member A	-2.10978	8.57e-11
Msrb2	methionine sulfoxide reductase B2	-2.1095	9.36e-11
Pbk	PDZ binding kinase	2.1087	3.39e-09
Ano10	anoctamin 10	-2.1057	9.19e-10
Ryr2	ryanodine receptor 2, cardiac	-2.10465	1.14e-10
Ndufab1	NADH dehydrogenase (ubiquinone) 1, alpha/beta subcomplex, 1	-2.10422	9.68e-11
Asb14	ankyrin repeat and SOCS box-containing 14	-2.1018	3.52e-10
Ggnbp1	gametogenetin binding protein 1	-2.1017	4.31e-11
Plin4	perilipin 4	-2.10111	7.93e-10
Mapt	microtubule-associated protein tau	-2.09857	8.49e-10
Serp1	stress-associated endoplasmic reticulum protein 1	2.09809	2.6e-10
Thbs2	thrombospondin 2	2.09726	3.8e-10
Ptpn6	protein tyrosine phosphatase, non-receptor type 6	2.09598	3.35e-10
Cd63	CD63 antigen	2.09211	3.5e-10
Timp4	tissue inhibitor of metalloproteinase 4	-2.09101	3.35e-10
Slc47a1	solute carrier family 47, member 1	-2.09049	7.7e-11
Lmnb1	lamin B1	2.09031	8.6e-09
Slc25a11	solute carrier family 25 (mitochondrial carrier oxoglutarate carrier), member 11	-2.08722	1.14e-10
Grb14	growth factor receptor bound protein 14	-2.07921	8.57e-11
Arl6ip1	ADP-ribosylation factor-like 6 interacting protein 1	2.07783	1.33e-10
Il15	interleukin 15	-2.07716	4.64e-10
Lynx1	Ly6/neurotoxin 1	-2.07691	9.87e-10
Ccnb1	cyclin B1	2.07659	1.67e-10
Mcm6	minichromosome maintenance complex component 6	2.0755	1.97e-09
Mcm4	minichromosome maintenance complex component 4	2.07393	9.25e-11
Il33	interleukin 33	2.06866	8.57e-11
Rtn4	reticulon 4	2.06762	3.39e-09
Uqcrc1	ubiquinol-cytochrome c reductase core protein 1	-2.06719	2.53e-10
Lrrc2	leucine rich repeat containing 2	-2.06684	5.94e-10
Agtr1a	angiotensin II receptor, type 1a	-2.06637	2.45e-10
Arpc5	actin related protein 2/3 complex, subunit 5	2.06637	6.76e-11
Entpd5	ectonucleoside triphosphate diphosphohydrolase 5	-2.06585	1.51e-09
Vegfa	vascular endothelial growth factor A	-2.0619	2.19e-10
Itgb1bp2	integrin beta 1 binding protein 2	-2.06009	1.03e-10
Fbln2	fibulin 2	2.05618	1.25e-08
Tcirg1	T cell, immune regulator 1, ATPase, H+ transporting, lysosomal V0 protein A3	2.05174	1.54e-09
Sptb	spectrin beta, erythrocytic	-2.05009	4.43e-10
Cdca8	cell division cycle associated 8	2.04831	1.93e-10
Pdp2	pyruvate dehyrogenase phosphatase catalytic subunit 2	-2.04686	7.8e-11
Rab3a	RAB3A, member RAS oncogene family	-2.04384	6.1e-11
Ndrg2	N-myc downstream regulated gene 2	-2.04306	9.25e-11
Tnfrsf12a	tumor necrosis factor receptor superfamily, member 12a	2.04292	4.85e-08
Ncf4	neutrophil cytosolic factor 4	2.04109	1.24e-10
Dynll1	dynein light chain LC8-type 1	2.03886	8.01e-11
Map1lc3a	microtubule-associated protein 1 light chain 3 alpha	-2.03567	3.12e-10
Prepl	prolyl endopeptidase-like	-2.03566	7.32e-11
Abcc9	ATP-binding cassette, sub-family C (CFTR/MRP), member 9	-2.03425	1.58e-10
Cd44	CD44 antigen	2.03424	2.03e-09
Serpinh1	serine (or cysteine) peptidase inhibitor, clade H, member 1	2.03303	2.06e-09
Asph	aspartate-beta-hydroxylase	-2.03232	4.23e-10
Ak1	adenylate kinase 1	-2.03225	1.39e-10
Ldb3	LIM domain binding 3	-2.03203	3.61e-10
Dsg2	desmoglein 2	-2.03184	1.8e-09
Sord	sorbitol dehydrogenase	-2.0318	2.79e-09
Dhrs11	dehydrogenase/reductase (SDR family) member 11	-2.03151	6.1e-11
Mrc1	mannose receptor, C type 1	2.02987	1.58e-10
Hadhb	hydroxyacyl-Coenzyme A dehydrogenase/3-ketoacyl-Coenzyme A thiolase/enoyl-Coenzyme A hydratase (trifunctional protein), beta subunit	-2.025	1.5e-10
Fyb	FYN binding protein	2.0175	2.26e-10
Selplg	selectin, platelet (p-selectin) ligand	2.01485	3.35e-10
Fam129b	family with sequence similarity 129, member B	2.01287	1.36e-10
Tmem25	transmembrane protein 25	-2.01209	1.03e-10
Skap2	src family associated phosphoprotein 2	2.01107	7.62e-11
Plk1	polo-like kinase 1	2.01067	1.95e-10
Mdh1	malate dehydrogenase 1, NAD (soluble)	-2.01032	7.7e-11
Gpx1	glutathione peroxidase 1	2.00808	1.16e-10
Mb	myoglobin	-2.00702	1.15e-09
Aif1	allograft inflammatory factor 1	2.00443	1.78e-08
Lrrc59	leucine rich repeat containing 59	1.99841	5.92e-11
Sdcbp	syndecan binding protein	1.99787	1.6e-10
Ly86	lymphocyte antigen 86	1.99153	1.72e-08
Cxcl16	chemokine (C-X-C motif) ligand 16	1.98942	2.04e-09
Arhgap30	Rho GTPase activating protein 30	1.9889	1.4e-09
A730054J21Rik	RIKEN cDNA A730054J21 gene	1.98768	9.22e-10
Car13	carbonic anhydrase 13	1.98661	6.57e-11
Lgals4	lectin, galactose binding, soluble 4	-1.98538	7.68e-10
Fmc1	formation of mitochondrial complex V assembly factor 1	-1.98454	7.31e-10
Plek	pleckstrin	1.98411	1.79e-10
Plin2	perilipin 2	1.98166	4.48e-09
Mmp12	matrix metallopeptidase 12	1.97957	2.01e-09
Maged2	melanoma antigen, family D, 2	1.97928	6.91e-10
Myom2	myomesin 2	-1.97804	5.81e-10
Mmp3	matrix metallopeptidase 3	1.97783	2.82e-09
Fgf13	fibroblast growth factor 13	-1.97773	3.94e-10
Rhot2	ras homolog family member T2	-1.97725	1.3e-10
Sla	src-like adaptor	1.96902	6.46e-10
Trp53inp2	transformation related protein 53 inducible nuclear protein 2	-1.96844	8.57e-11
Vcam1	vascular cell adhesion molecule 1	1.96788	7.45e-10
Bub1b	BUB1B, mitotic checkpoint serine/threonine kinase	1.96391	4.03e-09
Slc25a12	solute carrier family 25 (mitochondrial carrier, Aralar), member 12	-1.96313	9.36e-11
Decr1	2,4-dienoyl CoA reductase 1, mitochondrial	-1.96311	4.81e-09
Bgn	biglycan	1.95971	2.49e-09
Aldh3b1	aldehyde dehydrogenase 3 family, member B1	1.95961	1.82e-10
Ccl6	chemokine (C-C motif) ligand 6	1.95801	1.36e-08
Ndufb2	NADH dehydrogenase (ubiquinone) 1 beta subcomplex, 2	-1.95748	2.33e-10
Nudt7	nudix (nucleoside diphosphate linked moiety X)-type motif 7	-1.9568	5.14e-10
Esrrb	estrogen related receptor, beta	-1.95468	1.41e-10
Tpm3	tropomyosin 3, gamma	1.95165	3.56e-09
Pptc7	PTC7 protein phosphatase homolog	-1.95003	9.25e-11
Nusap1	nucleolar and spindle associated protein 1	1.94174	3.17e-10
Srpk3	serine/arginine-rich protein specific kinase 3	-1.93847	3.64e-10
Ndufb10	NADH dehydrogenase (ubiquinone) 1 beta subcomplex, 10	-1.93745	6.22e-10
Tango2	transport and golgi organization 2	-1.93584	2.61e-10
Ndufb5	NADH dehydrogenase (ubiquinone) 1 beta subcomplex, 5	-1.93578	1.13e-10
S1pr2	sphingosine-1-phosphate receptor 2	1.93475	1.26e-09
Fcgr1	Fc receptor, IgG, high affinity I	1.9346	8.57e-11
Pygm	muscle glycogen phosphorylase	-1.93179	1.9e-09
Ndufs6	NADH dehydrogenase (ubiquinone) Fe-S protein 6	-1.93158	2.87e-10
Tagln2	transgelin 2	1.93141	1.72e-09
Ackr4	atypical chemokine receptor 4	-1.92927	9.71e-11
Akr1b8	aldo-keto reductase family 1, member B8	1.92752	3.91e-10
Plpp2	phospholipid phosphatase 2	1.9233	3.8e-10
Npc2	Niemann-Pick type C2	1.92239	1.85e-09
Etfa	electron transferring flavoprotein, alpha polypeptide	-1.91767	7.7e-11
Fabp5	fatty acid binding protein 5, epidermal	1.91677	6.06e-09
Mfsd1	major facilitator superfamily domain containing 1	1.91307	9.25e-11
Myl6	myosin, light polypeptide 6, alkali, smooth muscle and non-muscle	1.91117	7.94e-10
Apobr	apolipoprotein B receptor	1.90756	3.16e-10
Aqp1	aquaporin 1	-1.90679	2.19e-10
Mthfd2	methylenetetrahydrofolate dehydrogenase (NAD+ dependent), methenyltetrahydrofolate cyclohydrolase	1.90657	1.42e-08
Clic1	chloride intracellular channel 1	1.90586	1.42e-08
Txndc5	thioredoxin domain containing 5	1.90502	4.45e-10
Adk	adenosine kinase	-1.90261	6.02e-10
Ppp1r3c	protein phosphatase 1, regulatory (inhibitor) subunit 3C	-1.90163	5.78e-08
Ndufa5	NADH dehydrogenase (ubiquinone) 1 alpha subcomplex, 5	-1.90044	8.36e-11
Pdia3	protein disulfide isomerase associated 3	1.89971	1.89e-08
Slc1a3	solute carrier family 1 (glial high affinity glutamate transporter), member 3	1.89661	5.68e-10
Slc39a6	solute carrier family 39 (metal ion transporter), member 6	1.89496	4.78e-10
Tyms-ps	thymidylate synthase, pseudogene	1.89454	2.83e-10
Mlip	muscular LMNA-interacting protein	-1.89339	1.26e-08
Ndufb9	NADH dehydrogenase (ubiquinone) 1 beta subcomplex, 9	-1.89332	2.28e-09
Sdhb	succinate dehydrogenase complex, subunit B, iron sulfur (Ip)	-1.89314	2.53e-09
Fn3k	fructosamine 3 kinase	-1.8924	4.05e-10
Tk1	thymidine kinase 1	1.89201	2.36e-10
Gng2	guanine nucleotide binding protein (G protein), gamma 2	1.89139	2.81e-10
Sh3bp2	SH3-domain binding protein 2	1.89095	2.42e-10
Ctsc	cathepsin C	1.88848	5.49e-10
Tmem201	transmembrane protein 201	-1.88585	6.72e-10
Trim63	tripartite motif-containing 63	-1.88559	1.76e-10
0610009O20Rik	RIKEN cDNA 0610009O20 gene	-1.88484	1.19e-10
Cyc1	cytochrome c-1	-1.88433	1.14e-10
Wipf3	WAS/WASL interacting protein family, member 3	-1.88429	2.94e-10
Ndufa8	NADH dehydrogenase (ubiquinone) 1 alpha subcomplex, 8	-1.88318	8.52e-11
Top2a	topoisomerase (DNA) II alpha	1.8822	6.76e-09
Ppargc1b	peroxisome proliferative activated receptor, gamma, coactivator 1 beta	-1.88171	2.9e-09
Ppp1r14c	protein phosphatase 1, regulatory (inhibitor) subunit 14c	-1.8811	2.54e-09
Uqcc1	ubiquinol-cytochrome c reductase complex assembly factor 1	-1.88061	2.4e-10
Irx3	Iroquois related homeobox 3	-1.88053	6.17e-08
Slc25a20	solute carrier family 25 (mitochondrial carnitine/acylcarnitine translocase), member 20	-1.88047	8.15e-09
Amy2a5	amylase 2a5	-1.87992	4.82e-06
Tuba8	tubulin, alpha 8	-1.87953	7.05e-09
Myom1	myomesin 1	-1.87849	2.97e-10
Pla2g15	phospholipase A2, group XV	1.87545	1.76e-10
Gpt	glutamic pyruvic transaminase, soluble	-1.8747	2.6e-10
Paqr9	progestin and adipoQ receptor family member IX	-1.87321	2.78e-10
Sash3	SAM and SH3 domain containing 3	1.86854	1.38e-09
Sfrp1	secreted frizzled-related protein 1	1.86772	2.15e-08
Mtfp1	mitochondrial fission process 1	-1.86698	1.27e-10
Mrpl42	mitochondrial ribosomal protein L42	-1.86577	7.8e-11
Wfdc1	WAP four-disulfide core domain 1	-1.86396	1.86e-10
Sdr39u1	short chain dehydrogenase/reductase family 39U, member 1	-1.86297	1.3e-09
Oxct1	3-oxoacid CoA transferase 1	-1.86276	2.17e-09
Trim54	tripartite motif-containing 54	-1.86266	6.86e-10
Tuba1b	tubulin, alpha 1B	1.85987	4.88e-10
Ppib	peptidylprolyl isomerase B	1.85981	3.64e-10
Rasl11b	RAS-like, family 11, member B	1.85793	9.9e-10
Fcgr2b	Fc receptor, IgG, low affinity IIb	1.85668	1.28e-09
Serpinf1	serine (or cysteine) peptidase inhibitor, clade F, member 1	1.85448	1.79e-10
Olfml3	olfactomedin-like 3	1.85435	8.91e-10
Tuba1a	tubulin, alpha 1A	1.8543	5.74e-10
Arhgdib	Rho, GDP dissociation inhibitor (GDI) beta	1.85426	4.36e-09
Akap1	A kinase (PRKA) anchor protein 1	-1.85381	9.03e-11
Abcb4	ATP-binding cassette, sub-family B (MDR/TAP), member 4	-1.85192	5.86e-10
Scara5	scavenger receptor class A, member 5	-1.84531	4.64e-10
Mdh2	malate dehydrogenase 2, NAD (mitochondrial)	-1.84471	1.62e-10
Ddo	D-aspartate oxidase	-1.84424	2.04e-09
Acadl	acyl-Coenzyme A dehydrogenase, long-chain	-1.83759	4.3e-10
Egr2	early growth response 2	1.83665	8.94e-11
Kcnab2	potassium voltage-gated channel, shaker-related subfamily, beta member 2	1.83495	1.99e-09
Ndufs3	NADH dehydrogenase (ubiquinone) Fe-S protein 3	-1.83484	5.94e-10
Homer2	homer scaffolding protein 2	-1.83475	7.75e-10
Esyt1	extended synaptotagmin-like protein 1	1.83435	1.44e-10
Fkbp4	FK506 binding protein 4	-1.8335	2.61e-10
Bcat1	branched chain aminotransferase 1, cytosolic	1.83288	2.86e-10
Ndufa3	NADH dehydrogenase (ubiquinone) 1 alpha subcomplex, 3	-1.83105	2.79e-10
Nnmt	nicotinamide N-methyltransferase	1.82908	4.16e-10
Psat1	phosphoserine aminotransferase 1	1.82897	1.48e-09
Igf1	insulin-like growth factor 1	1.82814	1.22e-09
Pfkfb2	6-phosphofructo-2-kinase/fructose-2,6-biphosphatase 2	-1.82733	3.2e-10
Bmp1	bone morphogenetic protein 1	1.82727	2.43e-10
Tmem143	transmembrane protein 143	-1.82592	4.67e-10
Slc37a2	solute carrier family 37 (glycerol-3-phosphate transporter), member 2	1.822	1.75e-09
C1qtnf9	C1q and tumor necrosis factor related protein 9	-1.82015	2.5e-10
Gltp	glycolipid transfer protein	1.81932	1.12e-10
Ndufa9	NADH dehydrogenase (ubiquinone) 1 alpha subcomplex, 9	-1.81618	1.4e-10
Tmem223	transmembrane protein 223	-1.81573	2.81e-10
Lrrc10	leucine rich repeat containing 10	-1.81393	3.42e-09
Kiz	kizuna centrosomal protein	-1.8129	6.59e-10
Maob	monoamine oxidase B	-1.81126	2.6e-10
Socs3	suppressor of cytokine signaling 3	1.81047	2.36e-09
Lcp1	lymphocyte cytosolic protein 1	1.81017	3.18e-10
Acot1	acyl-CoA thioesterase 1	-1.80976	1.09e-06
Slpi	secretory leukocyte peptidase inhibitor	1.80852	1.59e-10
Mrps35	mitochondrial ribosomal protein S35	-1.80826	1.95e-10
P2ry1	purinergic receptor P2Y, G-protein coupled 1	-1.808	1.11e-07
C1qa	complement component 1, q subcomponent, alpha polypeptide	1.80749	5.24e-09
Fam134b	family with sequence similarity 134, member B	-1.80544	1.61e-08
Klhl31	kelch-like 31	-1.80472	2.47e-09
Rilpl1	Rab interacting lysosomal protein-like 1	-1.80424	3.29e-10
Creld2	cysteine-rich with EGF-like domains 2	1.80344	6.99e-09
Pnpla2	patatin-like phospholipase domain containing 2	-1.80341	1.9e-09
Eef1a2	eukaryotic translation elongation factor 1 alpha 2	-1.80187	1.26e-09
Nppa	natriuretic peptide type A	1.79605	5.37e-06
Atp5a1	ATP synthase, H+ transporting, mitochondrial F1 complex, alpha subunit 1	-1.79351	1.44e-08
Lipa	lysosomal acid lipase A	1.79259	1.48e-10
Fastk	Fas-activated serine/threonine kinase	-1.79133	3.34e-09
Tnxb	tenascin XB	-1.7885	2.74e-10
Bves	blood vessel epicardial substance	-1.78772	1.78e-10
Tram1	translocating chain-associating membrane protein 1	1.7876	1.82e-10
Cdt1	chromatin licensing and DNA replication factor 1	1.78706	2.27e-10
Gnb1	guanine nucleotide binding protein (G protein), beta 1	1.78639	1.44e-10
Gstm1	glutathione S-transferase, mu 1	-1.78612	1.52e-09
Mfn1	mitofusin 1	-1.78489	2.17e-10
Adhfe1	alcohol dehydrogenase, iron containing, 1	-1.78326	2.85e-09
Rab31	RAB31, member RAS oncogene family	1.78312	2.53e-08
Atp6v1a	ATPase, H+ transporting, lysosomal V1 subunit A	1.78143	1.1e-09
Cdkn1c	cyclin-dependent kinase inhibitor 1C (P57)	-1.78075	2.46e-09
Lig1	ligase I, DNA, ATP-dependent	1.77907	6.11e-10
Sh3pxd2b	SH3 and PX domains 2B	1.77838	5.76e-10
Ddah1	dimethylarginine dimethylaminohydrolase 1	1.77831	5.57e-10
Rgs5	regulator of G-protein signaling 5	-1.77831	1.3e-08
Suclg1	succinate-CoA ligase, GDP-forming, alpha subunit	-1.77655	1.48e-10
Plod3	procollagen-lysine, 2-oxoglutarate 5-dioxygenase 3	1.77652	5.81e-10
Ptpn18	protein tyrosine phosphatase, non-receptor type 18	1.77563	6.71e-10
Gpr137b-ps	G protein-coupled receptor 137B, pseudogene	1.77516	1.38e-09
Kdelr2	KDEL (Lys-Asp-Glu-Leu) endoplasmic reticulum protein retention receptor 2	1.77509	3.28e-10
Fh1	fumarate hydratase 1	-1.77216	4.99e-09
Casp1	caspase 1	1.77076	2.01e-08
Lxn	latexin	1.77055	2.82e-09
Gpsm1	G-protein signalling modulator 1 (AGS3-like, C. elegans)	-1.76756	1.79e-10
Tkt	transketolase	1.76698	9.6e-11
Scube2	signal peptide, CUB domain, EGF-like 2	-1.76687	1.97e-09
Myoz2	myozenin 2	-1.76534	2.5e-10
Bok	BCL2-related ovarian killer	1.76528	6.99e-10
AI607873	expressed sequence AI607873	1.76472	6.14e-09
Rilp	Rab interacting lysosomal protein	-1.76441	1.72e-09
Ctsh	cathepsin H	1.76386	4.05e-10
Coro1c	coronin, actin binding protein 1C	1.7637	1.51e-09
Echdc2	enoyl Coenzyme A hydratase domain containing 2	-1.76117	5.23e-09
Zyx	zyxin	1.76085	4.02e-10
Gadd45g	growth arrest and DNA-damage-inducible 45 gamma	1.76012	1.6e-10
Gpc1	glypican 1	-1.75954	3.22e-10
Prr33	proline rich 33	1.75817	1.26e-09
Gzmm	granzyme M (lymphocyte met-ase 1)	-1.75539	5.59e-10
Retsat	retinol saturase (all trans retinol 13,14 reductase)	-1.75434	9.46e-10
Mcee	methylmalonyl CoA epimerase	-1.75419	3.24e-10
Tbxas1	thromboxane A synthase 1, platelet	1.75407	6.81e-10
Hexb	hexosaminidase B	1.75402	1.65e-10
Nubp1	nucleotide binding protein 1	1.75312	1.43e-09
Shisa5	shisa family member 5	1.75178	5.57e-09
Ifit3	interferon-induced protein with tetratricopeptide repeats 3	1.75154	3.61e-06
Cytip	cytohesin 1 interacting protein	1.75092	1.5e-10
Arrb2	arrestin, beta 2	1.75078	1.58e-10
Sdhc	succinate dehydrogenase complex, subunit C, integral membrane protein	-1.7504	1.75e-09
Hk3	hexokinase 3	1.74845	1.82e-09
Eef1a1	eukaryotic translation elongation factor 1 alpha 1	1.74771	1.48e-10
H2afz	H2A histone family, member Z	1.74594	5.83e-10
S100a1	S100 calcium binding protein A1	-1.7458	8.83e-09
Fpr2	formyl peptide receptor 2	1.74517	1.09e-09
Rpl3	ribosomal protein L3	1.7445	5.26e-10
Insr	insulin receptor	-1.74447	3.04e-10
Fahd2a	fumarylacetoacetate hydrolase domain containing 2A	-1.74239	1.35e-09
Gstm7	glutathione S-transferase, mu 7	-1.73998	9.31e-10
Cs	citrate synthase	-1.73949	9.12e-10
Sspn	sarcospan	-1.73727	2.74e-10
Armcx2	armadillo repeat containing, X-linked 2	1.73697	2.31e-10
2810417H13Rik	RIKEN cDNA 2810417H13 gene	1.73403	3.84e-10
Wbp5	WW domain binding protein 5	1.73298	1.78e-10
Isg15	ISG15 ubiquitin-like modifier	1.73216	2.88e-06
Lrp12	low density lipoprotein-related protein 12	1.73164	1.18e-10
Fam131a	family with sequence similarity 131, member A	-1.72918	6.48e-10
Pde4dip	phosphodiesterase 4D interacting protein (myomegalin)	-1.72867	1.1e-09
Inhba	inhibin beta-A	1.7275	9.03e-10
Coq5	coenzyme Q5 methyltransferase	-1.72724	3.22e-10
Ptbp1	polypyrimidine tract binding protein 1	1.72704	4.51e-10
Acads	acyl-Coenzyme A dehydrogenase, short chain	-1.72693	5.6e-09
Pdlim7	PDZ and LIM domain 7	1.72413	1.1e-09
Rgs10	regulator of G-protein signalling 10	1.72394	4.89e-10
Sult1a1	sulfotransferase family 1A, phenol-preferring, member 1	-1.7228	2.38e-10
Klf9	Kruppel-like factor 9	-1.72271	1.33e-10
Oas1g	2'-5' oligoadenylate synthetase 1G	1.71792	4.43e-08
Atp5h	ATP synthase, H+ transporting, mitochondrial F0 complex, subunit D	-1.71599	4.88e-10
Aebp1	AE binding protein 1	1.71163	2.36e-09
Nudt6	nudix (nucleoside diphosphate linked moiety X)-type motif 6	-1.71111	7.16e-10
Kif22	kinesin family member 22	1.71056	1.04e-09
Ndufc1	NADH dehydrogenase (ubiquinone) 1, subcomplex unknown, 1	-1.71043	3.24e-10
BC002163	NADH dehydrogenase Fe-S protein 5 pseudogene	-1.70995	2.4e-10
Marcks	myristoylated alanine rich protein kinase C substrate	1.70948	1.92e-09
Camta1	calmodulin binding transcription activator 1	-1.70873	1.15e-09
Vmp1	vacuole membrane protein 1	1.70825	8.02e-10
Alpk3	alpha-kinase 3	-1.70703	3.03e-10
Hint2	histidine triad nucleotide binding protein 2	-1.70463	3.64e-10
Was	Wiskott-Aldrich syndrome	1.70412	1.67e-09
Rbm38	RNA binding motif protein 38	-1.70293	1.34e-08
Ccng1	cyclin G1	-1.70097	2.92e-10
Bckdhb	branched chain ketoacid dehydrogenase E1, beta polypeptide	-1.69746	1.3e-08
Slc25a26	solute carrier family 25 (mitochondrial carrier, phosphate carrier), member 26	-1.6971	6.68e-10
Casq2	calsequestrin 2	-1.69615	1.72e-09
Rhox5	reproductive homeobox 5	1.69462	1.73e-08
Sgcg	sarcoglycan, gamma (dystrophin-associated glycoprotein)	-1.69358	1.43e-09
Sirt3	sirtuin 3	-1.69279	2.88e-10
Kyat1	kynurenine aminotransferase 1	-1.69208	3.07e-10
Ccl3	chemokine (C-C motif) ligand 3	1.69155	5.2e-09
P4hb	prolyl 4-hydroxylase, beta polypeptide	1.69117	2.08e-09
Ndufa10	NADH dehydrogenase (ubiquinone) 1 alpha subcomplex 10	-1.69092	6.48e-10
Cpe	carboxypeptidase E	-1.69077	4.67e-10
Kcnk13	potassium channel, subfamily K, member 13	1.69041	6.98e-10
Ppic	peptidylprolyl isomerase C	1.68986	7.34e-09
Elovl1	elongation of very long chain fatty acids (FEN1/Elo2, SUR4/Elo3, yeast)-like 1	1.68832	2.24e-10
Ndufb7	NADH dehydrogenase (ubiquinone) 1 beta subcomplex, 7	-1.68728	1.9e-09
Egln1	egl-9 family hypoxia-inducible factor 1	-1.68592	5.47e-09
Ndufs7	NADH dehydrogenase (ubiquinone) Fe-S protein 7	-1.68479	1.38e-10
Ppif	peptidylprolyl isomerase F (cyclophilin F)	-1.68409	2.43e-10
Ctnnal1	catenin (cadherin associated protein), alpha-like 1	-1.684	1.28e-09
Bmper	BMP-binding endothelial regulator	1.68167	2.38e-10
Pim3	proviral integration site 3	-1.6806	2.74e-09
Pdha1	pyruvate dehydrogenase E1 alpha 1	-1.67987	4.61e-10
Cmtm8	CKLF-like MARVEL transmembrane domain containing 8	-1.67944	1.29e-09
Pxylp1	2-phosphoxylose phosphatase 1	1.67873	2.19e-10
C730029A08Rik	RIKEN cDNA C730029A08 gene	-1.67843	1.11e-09
Hexa	hexosaminidase A	1.67749	2.83e-10
Morf4l2	mortality factor 4 like 2	1.67697	6.32e-10
Edem2	ER degradation enhancer, mannosidase alpha-like 2	1.67637	6.49e-10
Mhrt	myosin heavy chain associated RNA transcript	-1.6738	1.89e-08
Col5a2	collagen, type V, alpha 2	1.6723	3.94e-09
Rcan2	regulator of calcineurin 2	-1.67031	1.58e-10
Prpf19	pre-mRNA processing factor 19	-1.66984	3.23e-10
Ostc	oligosaccharyltransferase complex subunit (non-catalytic)	1.66879	5.45e-10
Ppa2	pyrophosphatase (inorganic) 2	-1.66878	1.79e-10
Sdf2l1	stromal cell-derived factor 2-like 1	1.66864	2.86e-09
Fhl1	four and a half LIM domains 1	1.66623	1.92e-09
Immp2l	IMP2 inner mitochondrial membrane peptidase-like (S. cerevisiae)	-1.66522	1.22e-09
Tnni3k	TNNI3 interacting kinase	-1.66483	1.6e-07
Fbxo40	F-box protein 40	-1.66418	3.34e-09
Medag	mesenteric estrogen dependent adipogenesis	1.66134	9.03e-08
Pqlc3	PQ loop repeat containing	1.65979	1.27e-09
Vkorc1	vitamin K epoxide reductase complex, subunit 1	1.65973	2.06e-09
Kcnk3	potassium channel, subfamily K, member 3	-1.65694	1.08e-09
Asns	asparagine synthetase	1.65629	8.01e-09
Abhd18	abhydrolase domain containing 18	-1.65612	1.63e-10
Rxrg	retinoid X receptor gamma	-1.65352	2.39e-10
Acsl5	acyl-CoA synthetase long-chain family member 5	1.65342	2.74e-10
Pfn1	profilin 1	1.65261	6.6e-10
Sphk1	sphingosine kinase 1	1.65044	3.67e-08
Hist2h2aa2	histone cluster 2, H2aa2	-1.6501	1.26e-09
Emilin1	elastin microfibril interfacer 1	1.64972	9.82e-10
Fabp3	fatty acid binding protein 3, muscle and heart	-1.64861	2.36e-10
F13a1	coagulation factor XIII, A1 subunit	1.64575	1.25e-07
Prdx4	peroxiredoxin 4	1.64485	4.3e-09
Lamb3	laminin, beta 3	-1.64481	1.15e-08
Renbp	renin binding protein	1.64474	4.55e-07
Eif4a2	eukaryotic translation initiation factor 4A2	-1.64351	7.63e-08
Plvap	plasmalemma vesicle associated protein	1.64244	4.7e-09
D17H6S56E-5	DNA segment, Chr 17, human D6S56E 5	1.64212	1.68e-09
Mad2l1	MAD2 mitotic arrest deficient-like 1	1.64079	9.88e-10
Tgm2	transglutaminase 2, C polypeptide	1.64025	3.23e-10
Lasp1	LIM and SH3 protein 1	1.64017	6.27e-10
Anxa3	annexin A3	1.63988	2.83e-10
Suclg2	succinate-Coenzyme A ligase, GDP-forming, beta subunit	-1.63984	1.28e-09
Fignl1	fidgetin-like 1	1.63963	1.52e-09
Murc	muscle-related coiled-coil protein	-1.63809	3.47e-10
Bola3	bolA-like 3 (E. coli)	-1.63763	1.14e-09
Ank	progressive ankylosis	-1.63706	7.68e-10
Ndufs8	NADH dehydrogenase (ubiquinone) Fe-S protein 8	-1.63679	3.92e-10
Jph2	junctophilin 2	-1.63312	1.5e-09
Snai1	snail family zinc finger 1	1.63297	2.55e-09
Phkg1	phosphorylase kinase gamma 1	-1.63238	9.66e-08
Tmem182	transmembrane protein 182	-1.63212	5.14e-10
Golga4	golgi autoantigen, golgin subfamily a, 4	-1.6312	9.64e-10
Mfsd7b	major facilitator superfamily domain containing 7B	1.6281	2.08e-09
Hadh	hydroxyacyl-Coenzyme A dehydrogenase	-1.62536	4.56e-10
Tpm2	tropomyosin 2, beta	1.62255	6.43e-10
Asah1	N-acylsphingosine amidohydrolase 1	1.62223	4.64e-10
Ndufa12	NADH dehydrogenase (ubiquinone) 1 alpha subcomplex, 12	-1.6221	2.4e-10
Nans	N-acetylneuraminic acid synthase (sialic acid synthase)	1.62114	9.83e-09
Cmbl	carboxymethylenebutenolidase-like (Pseudomonas)	-1.62022	9.83e-10
Nppb	natriuretic peptide type B	1.62015	9.51e-06
Rdh14	retinol dehydrogenase 14 (all-trans and 9-cis)	-1.62005	1.74e-09
Arhgap20	Rho GTPase activating protein 20	-1.61949	4.01e-08
Ppm1l	protein phosphatase 1 (formerly 2C)-like	-1.61698	2.48e-09
S100a6	S100 calcium binding protein A6 (calcyclin)	1.61548	1.18e-09
Ltbp4	latent transforming growth factor beta binding protein 4	-1.61184	2.16e-09
Abcc3	ATP-binding cassette, sub-family C (CFTR/MRP), member 3	1.61081	4.07e-10
Sdc3	syndecan 3	1.61065	3.66e-10
Cox5b	cytochrome c oxidase subunit Vb	-1.61023	4.97e-10
Fahd1	fumarylacetoacetate hydrolase domain containing 1	-1.61001	1.15e-09
Gng12	guanine nucleotide binding protein (G protein), gamma 12	1.60965	1.34e-09
Mmp23	matrix metallopeptidase 23	1.609	5.84e-10
Aldh5a1	aldhehyde dehydrogenase family 5, subfamily A1	-1.60836	5.81e-10
Usp28	ubiquitin specific peptidase 28	-1.60793	1.65e-10
Cd59b	CD59b antigen	-1.60593	2.08e-09
Snurf	SNRPN upstream reading frame	-1.60588	1.41e-09
Pccb	propionyl Coenzyme A carboxylase, beta polypeptide	-1.60377	5.38e-08
Cd59a	CD59a antigen	-1.60373	5.68e-10
Cox7b	cytochrome c oxidase subunit VIIb	-1.60271	2.46e-09
Atp5f1	ATP synthase, H+ transporting, mitochondrial F0 complex, subunit B1	-1.60207	3.53e-10
Mipep	mitochondrial intermediate peptidase	-1.60194	6.97e-10
Mcm10	minichromosome maintenance 10 replication initiation factor	1.6008	2.92e-10
Ube2b	ubiquitin-conjugating enzyme E2B	-1.59754	1.57e-09
Atp6ap2	ATPase, H+ transporting, lysosomal accessory protein 2	1.59725	1.06e-09
Agl	amylo-1,6-glucosidase, 4-alpha-glucanotransferase	-1.597	3.21e-09
Fbxo32	F-box protein 32	-1.59424	1.73e-07
Rab15	RAB15, member RAS oncogene family	1.59411	5.46e-10
Sod2	superoxide dismutase 2, mitochondrial	-1.59355	2e-10
Nrm	nurim (nuclear envelope membrane protein)	1.59309	3.23e-10
Adamts4	a disintegrin-like and metallopeptidase (reprolysin type) with thrombospondin type 1 motif, 4	1.59268	1.3e-09
Hbegf	heparin-binding EGF-like growth factor	1.59238	2.43e-09
Necap2	NECAP endocytosis associated 2	1.59145	1.28e-09
Prdx3	peroxiredoxin 3	-1.59116	2.5e-09
Oasl2	2'-5' oligoadenylate synthetase-like 2	1.59066	6.66e-06
C030006K11Rik	RIKEN cDNA C030006K11 gene	-1.58919	5.84e-10
Tpm4	tropomyosin 4	1.5886	2.19e-08
Rai14	retinoic acid induced 14	1.58768	1.16e-09
Anxa1	annexin A1	1.58749	2.87e-10
Anxa5	annexin A5	1.5852	1.48e-09
Vdac1	voltage-dependent anion channel 1	-1.58436	9.19e-10
Pi16	peptidase inhibitor 16	-1.58435	4.96e-08
Fen1	flap structure specific endonuclease 1	1.58426	2.63e-09
Hjurp	Holliday junction recognition protein	1.58363	6.22e-10
Plekho2	pleckstrin homology domain containing, family O member 2	1.58226	9.68e-09
Nupr1	nuclear protein transcription regulator 1	1.58201	3.24e-09
Ecsit	ECSIT signalling integrator	-1.58163	2.61e-10
Prox1	prospero homeobox 1	-1.58102	3.21e-09
Gcnt1	glucosaminyl (N-acetyl) transferase 1, core 2	1.58041	7.51e-10
Pcca	propionyl-Coenzyme A carboxylase, alpha polypeptide	-1.57826	9.04e-10
Mpp1	membrane protein, palmitoylated	1.57729	1.03e-09
Aurka	aurora kinase A	1.57709	1.1e-09
Dlst	dihydrolipoamide S-succinyltransferase (E2 component of 2-oxo-glutarate complex)	-1.57643	7.77e-10
Tpm1	tropomyosin 1, alpha	1.57632	2.74e-10
Rrm1	ribonucleotide reductase M1	1.57625	3.05e-09
Grcc10	gene rich cluster, C10 gene	-1.57556	1.08e-09
Sox9	SRY (sex determining region Y)-box 9	1.57549	9.17e-09
Lrpprc	leucine-rich PPR-motif containing	-1.57506	4.57e-09
Pdia4	protein disulfide isomerase associated 4	1.57469	9.46e-09
Ifitm1	interferon induced transmembrane protein 1	1.57349	1.18e-07
Ndufa6	NADH dehydrogenase (ubiquinone) 1 alpha subcomplex, 6 (B14)	-1.57196	3.78e-10
Rgcc	regulator of cell cycle	-1.57175	3.18e-09
Ssr2	signal sequence receptor, beta	1.5668	2.89e-09
Usp13	ubiquitin specific peptidase 13 (isopeptidase T-3)	-1.56574	9.69e-10
Cd180	CD180 antigen	1.5655	1.25e-09
Rdm1	RAD52 motif 1	-1.56479	2.73e-10
Esrrg	estrogen-related receptor gamma	-1.5647	1.25e-08
Cnst	consortin, connexin sorting protein	-1.56418	4.4e-09
Rpn2	ribophorin II	1.56333	3.42e-10
Lilr4b	leukocyte immunoglobulin-like receptor, subfamily B, member 4B	1.56199	1.01e-09
Ndufv1	NADH dehydrogenase (ubiquinone) flavoprotein 1	-1.56146	7.35e-10
Msc	musculin	1.56036	1.67e-09
Man2a1	mannosidase 2, alpha 1	1.55716	1.32e-09
Pabpc1	poly(A) binding protein, cytoplasmic 1	1.55662	3.29e-09
Klhl21	kelch-like 21	-1.55475	8.9e-09
Etl4	enhancer trap locus 4	-1.55439	1.85e-09
Stab1	stabilin 1	1.55397	5.31e-09
Pdk2	pyruvate dehydrogenase kinase, isoenzyme 2	-1.55313	1.79e-08
Myd88	myeloid differentiation primary response gene 88	1.55256	3.81e-09
Slc25a3	solute carrier family 25 (mitochondrial carrier, phosphate carrier), member 3	-1.55161	4.88e-10
Clip1	CAP-GLY domain containing linker protein 1	-1.55148	6.98e-10
Dok3	docking protein 3	1.55123	2.69e-08
Ctsb	cathepsin B	1.54858	8.78e-10
Mb21d1	Mab-21 domain containing 1	1.54837	1.08e-09
Gm6548	eukaryotic translation elongation factor 1 alpha 1 pseudogene	1.54807	3.39e-10
Neurl2	neuralized E3 ubiquitin protein ligase 2	-1.54791	8.63e-10
Srl	sarcalumenin	-1.54781	1.85e-09
Gcdh	glutaryl-Coenzyme A dehydrogenase	-1.54737	2.74e-09
Tns3	tensin 3	1.54539	2.89e-09
Ptp4a3	protein tyrosine phosphatase 4a3	-1.54519	1.83e-07
Paox	polyamine oxidase (exo-N4-amino)	1.54515	1.64e-09
2310002L09Rik	RIKEN cDNA 2310002L09 gene	-1.54477	2.56e-09
Akr7a5	aldo-keto reductase family 7, member A5 (aflatoxin aldehyde reductase)	-1.54468	1.49e-09
Eif1a	eukaryotic translation initiation factor 1A	1.54343	4.51e-10
Tnnt1	troponin T1, skeletal, slow	-1.54228	1.31e-09
Fam198b	family with sequence similarity 198, member B	1.5393	5.83e-09
Lmo7	LIM domain only 7	-1.53851	1.8e-09
Rpl31	ribosomal protein L31	1.5383	3.59e-08
Gins2	GINS complex subunit 2 (Psf2 homolog)	1.53799	1.01e-08
Klhdc1	kelch domain containing 1	-1.53719	2.16e-08
Alkbh7	alkB homolog 7	-1.53615	4.21e-10
Mybpc3	myosin binding protein C, cardiac	-1.53606	3.76e-10
Mpc2	mitochondrial pyruvate carrier 2	-1.52615	7.45e-10
Pdpr	pyruvate dehydrogenase phosphatase regulatory subunit	-1.52592	7.55e-10
Gsta4	glutathione S-transferase, alpha 4	-1.5254	6.96e-09
Hspb3	heat shock protein 3	-1.52168	1.71e-08
Sorbs1	sorbin and SH3 domain containing 1	-1.52067	8.95e-09
Arpc4	actin related protein 2/3 complex, subunit 4	1.51958	7.31e-10
Stxbp2	syntaxin binding protein 2	1.51811	2.54e-09
Strip2	striatin interacting protein 2	-1.51793	1.35e-09
Cdca7	cell division cycle associated 7	1.51791	1.04e-09
Ecm1	extracellular matrix protein 1	1.51746	1.34e-08
Bin1	bridging integrator 1	1.51567	5.25e-09
Ffar3	free fatty acid receptor 3	-1.51529	1.2e-07
Ndufa11	NADH dehydrogenase (ubiquinone) 1 alpha subcomplex 11	-1.51464	1.85e-09
Erp29	endoplasmic reticulum protein 29	1.51444	5.01e-10
Itga11	integrin alpha 11	1.51377	7.29e-09
Pstpip1	proline-serine-threonine phosphatase-interacting protein 1	1.51307	7.82e-10
Olfml2b	olfactomedin-like 2B	1.51249	6.22e-09
Clta	clathrin, light polypeptide (Lca)	1.50953	4.43e-10
Sdpr	serum deprivation response	-1.5089	1.84e-09
Sulf1	sulfatase 1	1.50881	2.55e-09
Wdr1	WD repeat domain 1	1.50809	3.29e-09
Btk	Bruton agammaglobulinemia tyrosine kinase	1.50718	2.86e-10
Ncaph	non-SMC condensin I complex, subunit H	1.50715	6.48e-10
Ndufs4	NADH dehydrogenase (ubiquinone) Fe-S protein 4	-1.50701	4.45e-10
Cxcl12	chemokine (C-X-C motif) ligand 12	1.50685	1.22e-07
Acer3	alkaline ceramidase 3	1.5062	6.93e-10
Phtf2	putative homeodomain transcription factor 2	-1.50618	2.81e-09
Fam213a	family with sequence similarity 213, member A	-1.50409	1.42e-09
Wnk2	WNK lysine deficient protein kinase 2	-1.50324	1.03e-09
Schip1	schwannomin interacting protein 1	-1.50004	1.87e-08
