# Supplementary material for: Transcriptomic analysis reveals the lipid metabolism-related gene regulatory characteristics and potential therapeutic agents for myocardial ischemia-reperfusion injury
Source: Front Cardiovasc Med. 2024 Jan 29;11:1281429. doi: 10.3389/fcvm.2024.1281429 (PMC10859419; doi:10.3389/fcvm.2024.1281429)
Supplement: Supplementary Material File S6 — Agent prediction and molecular docking results. [file Table6.xlsx]

## Sheet: Sheet1
Number	Gene	PDB ID	UniProt ID	Agents	Compound CID	Vina Score
1	Acaa2	4C2J	/	Rosiglitazone	77999	-8.6
2	Acaa2	4C2J	/	Doxorubicin	31703	-8
3	Acaa2	4C2J	/	Ivermectin	6321424	-9.5
4	Acaa2	4C2J	/	Clofibrate	2796	-6.2
5	Acaa2	4C2J	/	Fenofibrate	3339	-8.3
6	Acaa2	4C2J	/	Dexamethasone	5743	-7.7
7	Acaa2	4C2J	/	Flutamide	3397	-8.1
8	Acaa2	4C2J	/	Estradiol	5757	-8.3
9	Acaa2	4C2J	/	Resveratrol	445154	-8
10	Acaa2	4C2J	/	Acetamide	178	-3.3
11	Acaa2	4C2J	/	Rotenone	6758	-8.4
12	Acaa2	4C2J	/	Atrazine	2256	-5.8
13	Acaa2	4C2J	/	Troglitazone	5591	-9.9
14	Acaa2	4C2J	/	Sulforaphane	5350	-4.1
15	Acaa2	4C2J	/	Tesaglitazar	208901	-8.2
16	Acaa2	4C2J	/	Furan	8029	-3.5
17	Acaa2	4C2J	/	Sunitinib	5329102	-9
18	Acaa2	4C2J	/	Tretinoin	444795	-8.5
19	Acaa2	4C2J	/	Isotretinoin	5282379	-8.6
20	Acaa2	4C2J	/	Testosterone	6013	-7.7
21	Acaa2	4C2J	/	Endosulfan	3224	-6.5
22	Acaa2	4C2J	/	Methotrexate	126941	-8.8
23	Acaa2	4C2J	/	Pravastatin	54687	-6.8
24	Acaa2	4C2J	/	Farnesol	445070	-7
25	Acaa2	4C2J	/	Ciglitazone	2750	-9
26	Acaa2	4C2J	/	Quercetin	5280343	-8.4
27	Acaa2	4C2J	/	Gemfibrozil	3463	-7.7
28	Acaa2	4C2J	/	Leflunomide	3899	-8.4
29	Acaa2	4C2J	/	Tunicamycin	11104835	-8.1
30	Acaa2	4C2J	/	Nimesulide	4495	-8.4
31	Acaa2	4C2J	/	Nefazodone	4449	-8.6
32	Acaa2	4C2J	/	Ciprofibrate	2763	-7.1
33	Acaa2	4C2J	/	Temozolomide	5394	-6.7
34	Acadl	/	P28330	Rosiglitazone	77999	-9.4
35	Acadl	/	P28330	Doxorubicin	31703	-10.1
36	Acadl	/	P28330	Ivermectin	6321424	-8.8
37	Acadl	/	P28330	Clofibrate	2796	-6.8
38	Acadl	/	P28330	Fenofibrate	3339	-9.1
39	Acadl	/	P28330	Dexamethasone	5743	-7.7
40	Acadl	/	P28330	Flutamide	3397	-8.3
41	Acadl	/	P28330	Estradiol	5757	-9.4
42	Acadl	/	P28330	Resveratrol	445154	-8
43	Acadl	/	P28330	Acetamide	178	-3.3
44	Acadl	/	P28330	Rotenone	6758	-9.2
45	Acadl	/	P28330	Troglitazone	5591	-10.6
46	Acadl	/	P28330	Trichloroethylene	6575	-3.2
47	Acadl	/	P28330	Sulforaphane	5350	-4.4
48	Acadl	/	P28330	Tesaglitazar	208901	-9
49	Acadl	/	P28330	Furan	8029	-3.4
50	Acadl	/	P28330	Sunitinib	5329102	-8.9
51	Acadl	/	P28330	Methapyrilene	4098	-5.9
52	Acadl	/	P28330	Bezafibrate	39042	-9.6
53	Acadl	/	P28330	Propylthiouracil	657298	-5.3
54	Acadl	/	P28330	Testosterone	6013	-8.1
55	Acadl	/	P28330	Choline	305	-4
56	Acadl	/	P28330	Amiodarone	2157	-8.3
57	Acadl	/	P28330	Tetracycline	54675776	-7.6
58	Acadl	/	P28330	Dorsomorphin	11524144	-11
59	Acadl	/	P28330	Progesterone	5994	-9.5
60	Acadl	/	P28330	Triclosan	5564	-8.3
61	Acadl	/	P28330	Ionomycin	6912226	-9.8
62	Acadm	1EGD	/	Rosiglitazone	77999	-8.6
63	Acadm	1EGD	/	Doxorubicin	31703	-11.7
64	Acadm	1EGD	/	Ivermectin	6321424	-10.6
65	Acadm	1EGD	/	Clofibrate	2796	-6.6
66	Acadm	1EGD	/	Fenofibrate	3339	-9.1
67	Acadm	1EGD	/	Dexamethasone	5743	-10.6
68	Acadm	1EGD	/	Flutamide	3397	-7.9
69	Acadm	1EGD	/	Estradiol	5757	-10.1
70	Acadm	1EGD	/	Resveratrol	445154	-8.1
71	Acadm	1EGD	/	Atrazine	2256	-6.3
72	Acadm	1EGD	/	Troglitazone	5591	-11.2
73	Acadm	1EGD	/	Trichloroethylene	6575	-3.6
74	Acadm	1EGD	/	Sulforaphane	5350	-4.5
75	Acadm	1EGD	/	Tesaglitazar	208901	-9.9
76	Acadm	1EGD	/	Tretinoin	444795	-8.9
77	Acadm	1EGD	/	Isotretinoin	5282379	-9.3
78	Acadm	1EGD	/	Bezafibrate	39042	-9.6
79	Acadm	1EGD	/	Testosterone	6013	-10.2
80	Acadm	1EGD	/	Endosulfan	3224	-7.9
81	Acadm	1EGD	/	Choline	305	-4
82	Acadm	1EGD	/	Amiodarone	2157	-8.8
83	Acadm	1EGD	/	Methotrexate	126941	-10
84	Acadm	1EGD	/	Tetracycline	54675776	-9
85	Acadm	1EGD	/	Dorsomorphin	11524144	-10.4
86	Acadm	1EGD	/	Glafenine	3474	-9.3
87	Acadm	1EGD	/	Farnesol	445070	-7.4
88	Acadm	1EGD	/	Ciglitazone	2750	-9.7
89	Acadm	1EGD	/	Thiram	5455	-4.3
90	Acadm	1EGD	/	Bexarotene	82146	-11.3
91	Acadm	1EGD	/	Trientine	5565	-4.1
92	Acads	7Y0B	/	Rosiglitazone	77999	-9.3
93	Acads	7Y0B	/	Doxorubicin	31703	-10.7
94	Acads	7Y0B	/	Clofibrate	2796	-6.8
95	Acads	7Y0B	/	Fenofibrate	3339	-9.4
96	Acads	7Y0B	/	Flutamide	3397	-8.5
97	Acads	7Y0B	/	Estradiol	5757	-10.6
98	Acads	7Y0B	/	Resveratrol	445154	-8.5
99	Acads	7Y0B	/	Acetamide	178	-3.5
100	Acads	7Y0B	/	Atrazine	2256	-6.5
101	Acads	7Y0B	/	Troglitazone	5591	-10.8
102	Acads	7Y0B	/	Trichloroethylene	6575	-3.7
103	Acads	7Y0B	/	Furan	8029	-3.4
104	Acads	7Y0B	/	Sunitinib	5329102	-9.9
105	Acads	7Y0B	/	Methapyrilene	4098	-6.8
106	Acads	7Y0B	/	Propylthiouracil	657298	-6
107	Acads	7Y0B	/	Testosterone	6013	-9.4
108	Acads	7Y0B	/	Choline	305	-3.9
109	Acads	7Y0B	/	Glafenine	3474	-10.7
110	Acads	7Y0B	/	Farnesol	445070	-7.9
111	Acads	7Y0B	/	Ionomycin	6912226	-10.7
112	Acads	7Y0B	/	Fulvestrant	104741	-10.2
113	Acadvl	7S7G	/	Rosiglitazone	77999	-8.6
114	Acadvl	7S7G	/	Doxorubicin	31703	-10.6
115	Acadvl	7S7G	/	Ivermectin	6321424	-8.6
116	Acadvl	7S7G	/	Clofibrate	2796	-6.2
117	Acadvl	7S7G	/	Fenofibrate	3339	-8.8
118	Acadvl	7S7G	/	Dexamethasone	5743	-8
119	Acadvl	7S7G	/	Flutamide	3397	-7.6
120	Acadvl	7S7G	/	Estradiol	5757	-9
121	Acadvl	7S7G	/	Acetamide	178	-3.6
122	Acadvl	7S7G	/	Rotenone	6758	-7.9
123	Acadvl	7S7G	/	Atrazine	2256	-5.9
124	Acadvl	7S7G	/	Troglitazone	5591	-9.5
125	Acadvl	7S7G	/	Trichloroethylene	6575	-3.6
126	Acadvl	7S7G	/	Sulforaphane	5350	-4.2
127	Acadvl	7S7G	/	Tesaglitazar	208901	-8.5
128	Acadvl	7S7G	/	Furan	8029	-3.6
129	Acadvl	7S7G	/	Methapyrilene	4098	-6.3
130	Acadvl	7S7G	/	Tretinoin	444795	-8.6
131	Acadvl	7S7G	/	Isotretinoin	5282379	-8.6
132	Acadvl	7S7G	/	Bezafibrate	39042	-9.2
133	Acadvl	7S7G	/	Propylthiouracil	657298	-5.9
134	Acadvl	7S7G	/	Endosulfan	3224	-5.8
135	Acadvl	7S7G	/	Methotrexate	126941	-9.7
136	Acadvl	7S7G	/	Tetracycline	54675776	-7.7
137	Acadvl	7S7G	/	Ciglitazone	2750	-9
138	Acadvl	7S7G	/	Quercetin	5280343	-8.3
139	Acadvl	7S7G	/	Gemfibrozil	3463	-7.1
140	Acadvl	7S7G	/	Leflunomide	3899	-8.1
141	Acadvl	7S7G	/	Tunicamycin	11104835	-9.7
142	Acadvl	7S7G	/	Ionomycin	6912226	-9
143	Acadvl	7S7G	/	Thiram	5455	-4.3
144	Acadvl	7S7G	/	Fulvestrant	104741	-9
145	Acsl1	/	P33121	Rosiglitazone	77999	-8.5
146	Acsl1	/	P33121	Doxorubicin	31703	-8.3
147	Acsl1	/	P33121	Ivermectin	6321424	-8.5
148	Acsl1	/	P33121	Clofibrate	2796	-7.3
149	Acsl1	/	P33121	Fenofibrate	3339	-7.6
150	Acsl1	/	P33121	Dexamethasone	5743	-8.2
151	Acsl1	/	P33121	Flutamide	3397	-7
152	Acsl1	/	P33121	Estradiol	5757	-8.2
153	Acsl1	/	P33121	Acetamide	178	-3.3
154	Acsl1	/	P33121	Rotenone	6758	-8.6
155	Acsl1	/	P33121	Troglitazone	5591	-10
156	Acsl1	/	P33121	Trichloroethylene	6575	-3.2
157	Acsl1	/	P33121	Sulforaphane	5350	-4.1
158	Acsl1	/	P33121	Tesaglitazar	208901	-7.9
159	Acsl1	/	P33121	Furan	8029	-3.4
160	Acsl1	/	P33121	Tretinoin	444795	-8.2
161	Acsl1	/	P33121	Bezafibrate	39042	-7.8
162	Acsl1	/	P33121	Propylthiouracil	657298	-5.4
163	Acsl1	/	P33121	Endosulfan	3224	-6.3
164	Acsl1	/	P33121	Choline	305	-3.2
165	Acsl1	/	P33121	Pravastatin	54687	-7.2
166	Acsl1	/	P33121	Tetracycline	54675776	-8.1
167	Acsl1	/	P33121	Dorsomorphin	11524144	-9.3
168	Acsl1	/	P33121	Progesterone	5994	-8
169	Acsl1	/	P33121	Triclosan	5564	-7.1
170	Acsl1	/	P33121	Glafenine	3474	-7.8
171	Acsl1	/	P33121	Ciglitazone	2750	-8.1
172	Acsl1	/	P33121	Nimesulide	4495	-7
173	Acsl1	/	P33121	Nefazodone	4449	-8.5
174	Acsl1	/	P33121	Ciprofibrate	2763	-6.9
175	Acsl1	/	P33121	Temozolomide	5394	-6.6
176	Acsl1	/	P33121	Bexarotene	82146	-9.7
177	Acsl1	/	P33121	Fulvestrant	104741	-8.8
178	Cpt2	2DEB	/	Rosiglitazone	77999	-8.8
179	Cpt2	2DEB	/	Doxorubicin	31703	-9.5
180	Cpt2	2DEB	/	Ivermectin	6321424	-11.3
181	Cpt2	2DEB	/	Clofibrate	2796	-6.4
182	Cpt2	2DEB	/	Fenofibrate	3339	-8.4
183	Cpt2	2DEB	/	Dexamethasone	5743	-8.9
184	Cpt2	2DEB	/	Flutamide	3397	-7.8
185	Cpt2	2DEB	/	Estradiol	5757	-9.2
186	Cpt2	2DEB	/	Acetamide	178	-3.5
187	Cpt2	2DEB	/	Rotenone	6758	-10.7
188	Cpt2	2DEB	/	Atrazine	2256	-5.9
189	Cpt2	2DEB	/	Troglitazone	5591	-10.2
190	Cpt2	2DEB	/	Trichloroethylene	6575	-3.7
191	Cpt2	2DEB	/	Sulforaphane	5350	-4.5
192	Cpt2	2DEB	/	Tesaglitazar	208901	-8
193	Cpt2	2DEB	/	Sunitinib	5329102	-9.4
194	Cpt2	2DEB	/	Tretinoin	444795	-9.1
195	Cpt2	2DEB	/	Isotretinoin	5282379	-9.2
196	Cpt2	2DEB	/	Bezafibrate	39042	-9.4
197	Cpt2	2DEB	/	Amiodarone	2157	-7.9
198	Cpt2	2DEB	/	Pravastatin	54687	-8.4
199	Cpt2	2DEB	/	Glafenine	3474	-8.8
200	Cpt2	2DEB	/	Zearalenone	5281576	-9.8
201	Cpt2	2DEB	/	Quercetin	5280343	-9.3
202	Cpt2	2DEB	/	Gemfibrozil	3463	-7.9
203	Cpt2	2DEB	/	Leflunomide	3899	-8.9
204	Cpt2	2DEB	/	Nimesulide	4495	-8.2
205	Cpt2	2DEB	/	Nefazodone	4449	-9.4
206	Cpt2	2DEB	/	Ciprofibrate	2763	-7.7
207	Cpt2	2DEB	/	Temozolomide	5394	-7
208	Cpt2	2DEB	/	Bexarotene	82146	-10.2
209	Cpt2	2DEB	/	Trientine	5565	-4.2
210	Ech1	2VRE	/	Rosiglitazone	77999	-8.7
211	Ech1	2VRE	/	Doxorubicin	31703	-10.2
212	Ech1	2VRE	/	Ivermectin	6321424	-8.6
213	Ech1	2VRE	/	Clofibrate	2796	-6.5
214	Ech1	2VRE	/	Fenofibrate	3339	-8.7
215	Ech1	2VRE	/	Dexamethasone	5743	-10.7
216	Ech1	2VRE	/	Flutamide	3397	-8.6
217	Ech1	2VRE	/	Estradiol	5757	-10.5
218	Ech1	2VRE	/	Resveratrol	445154	-8
219	Ech1	2VRE	/	Acetamide	178	-3.1
220	Ech1	2VRE	/	Rotenone	6758	-8.6
221	Ech1	2VRE	/	Atrazine	2256	-6.4
222	Ech1	2VRE	/	Troglitazone	5591	-10.4
223	Ech1	2VRE	/	Trichloroethylene	6575	-3.4
224	Ech1	2VRE	/	Sulforaphane	5350	-4.4
225	Ech1	2VRE	/	Tesaglitazar	208901	-8.6
226	Ech1	2VRE	/	Sunitinib	5329102	-9.2
227	Ech1	2VRE	/	Methapyrilene	4098	-6.5
228	Ech1	2VRE	/	Tretinoin	444795	-9
229	Ech1	2VRE	/	Isotretinoin	5282379	-9
230	Ech1	2VRE	/	Bezafibrate	39042	-9.4
231	Ech1	2VRE	/	Testosterone	6013	-9
232	Ech1	2VRE	/	Endosulfan	3224	-8
233	Ech1	2VRE	/	Choline	305	-3.7
234	Ech1	2VRE	/	Amiodarone	2157	-8.1
235	Ech1	2VRE	/	Methotrexate	126941	-9.8
236	Ech1	2VRE	/	Pravastatin	54687	-8.8
237	Ech1	2VRE	/	Progesterone	5994	-9.3
238	Ech1	2VRE	/	Zearalenone	5281576	-10.4
239	Ech1	2VRE	/	Farnesol	445070	-7.1
240	Ech1	2VRE	/	Quercetin	5280343	-9.1
241	Ech1	2VRE	/	Gemfibrozil	3463	-7.5
242	Ech1	2VRE	/	Leflunomide	3899	-8.4
243	Ech1	2VRE	/	Tunicamycin	11104835	-10.5
244	Ech1	2VRE	/	Nimesulide	4495	-8.1
245	Ech1	2VRE	/	Nefazodone	4449	-9.5
246	Ech1	2VRE	/	Ciprofibrate	2763	-7.5
247	Ech1	2VRE	/	Bexarotene	82146	-11
248	Echs1	2VRE	/	Rosiglitazone	77999	-8.7
249	Echs1	2VRE	/	Doxorubicin	31703	-10
250	Echs1	2VRE	/	Ivermectin	6321424	-9.8
251	Echs1	2VRE	/	Clofibrate	2796	-6.5
252	Echs1	2VRE	/	Fenofibrate	3339	-8.7
253	Echs1	2VRE	/	Flutamide	3397	-8.6
254	Echs1	2VRE	/	Atrazine	2256	-6.4
255	Echs1	2VRE	/	Furan	8029	-3.4
256	Echs1	2VRE	/	Sunitinib	5329102	-9.3
257	Echs1	2VRE	/	Methapyrilene	4098	-6.5
258	Echs1	2VRE	/	Propylthiouracil	657298	-5.7
259	Echs1	2VRE	/	Amiodarone	2157	-8
260	Echs1	2VRE	/	Methotrexate	126941	-9.9
261	Echs1	2VRE	/	Progesterone	5994	-9.7
262	Echs1	2VRE	/	Zearalenone	5281576	-10.4
263	Echs1	2VRE	/	Thiram	5455	-4.3
264	Echs1	2VRE	/	Fulvestrant	104741	-9.5
265	Eci1	1SG4	/	Rosiglitazone	77999	-9.4
266	Eci1	1SG4	/	Ivermectin	6321424	-8
267	Eci1	1SG4	/	Rotenone	6758	-9.2
268	Etfa	2A1U	/	Rosiglitazone	77999	-9.1
269	Etfa	2A1U	/	Doxorubicin	31703	-9.9
270	Etfa	2A1U	/	Ivermectin	6321424	-11.1
271	Etfa	2A1U	/	Clofibrate	2796	-7.3
272	Etfa	2A1U	/	Fenofibrate	3339	-8.7
273	Etfa	2A1U	/	Dexamethasone	5743	-9.5
274	Etfa	2A1U	/	Resveratrol	445154	-7.6
275	Etfa	2A1U	/	Acetamide	178	-3.7
276	Etfa	2A1U	/	Rotenone	6758	-8.7
277	Etfa	2A1U	/	Atrazine	2256	-6.4
278	Etfa	2A1U	/	Sulforaphane	5350	-4.4
279	Etfa	2A1U	/	Furan	8029	-3.7
280	Etfa	2A1U	/	Sunitinib	5329102	-8.5
281	Etfa	2A1U	/	Methapyrilene	4098	-6.5
282	Etfa	2A1U	/	Choline	305	-4.2
283	Etfa	2A1U	/	Triclosan	5564	-7.5
284	Etfa	2A1U	/	Ionomycin	6912226	-9.9
285	Etfa	2A1U	/	Thiram	5455	-4.9
286	Etfa	2A1U	/	Trientine	5565	-4.5
287	Etfb	1EFV	/	Rosiglitazone	77999	-8.5
288	Etfb	1EFV	/	Doxorubicin	31703	-9.2
289	Etfb	1EFV	/	Ivermectin	6321424	-9.8
290	Etfb	1EFV	/	Dexamethasone	5743	-9.2
291	Etfb	1EFV	/	Resveratrol	445154	-8.1
292	Etfb	1EFV	/	Rotenone	6758	-8.3
293	Etfb	1EFV	/	Trichloroethylene	6575	-3.8
294	Etfb	1EFV	/	Methapyrilene	4098	-6.6
295	Etfb	1EFV	/	Zearalenone	5281576	-7.8
296	Etfb	1EFV	/	Trientine	5565	-4.3
297	Hadh	2O23	/	Rosiglitazone	77999	-9
298	Hadh	2O23	/	Doxorubicin	31703	-8.8
299	Hadh	2O23	/	Ivermectin	6321424	-9
300	Hadh	2O23	/	Clofibrate	2796	-6.3
301	Hadh	2O23	/	Fenofibrate	3339	-8.4
302	Hadh	2O23	/	Dexamethasone	5743	-8.4
303	Hadh	2O23	/	Flutamide	3397	-7.5
304	Hadh	2O23	/	Estradiol	5757	-8.8
305	Hadh	2O23	/	Resveratrol	445154	-8.3
306	Hadh	2O23	/	Acetamide	178	-3
307	Hadh	2O23	/	Atrazine	2256	-5.8
308	Hadh	2O23	/	Troglitazone	5591	-10.3
309	Hadh	2O23	/	Tesaglitazar	208901	-8.1
310	Hadh	2O23	/	Furan	8029	-3.3
311	Hadh	2O23	/	Methapyrilene	4098	-6
312	Hadh	2O23	/	Tretinoin	444795	-7.5
313	Hadh	2O23	/	Isotretinoin	5282379	-7.7
314	Hadh	2O23	/	Propylthiouracil	657298	-5.5
315	Hadh	2O23	/	Testosterone	6013	-8.2
316	Hadh	2O23	/	Endosulfan	3224	-6.9
317	Hadh	2O23	/	Pravastatin	54687	-7
318	Hadh	2O23	/	Tetracycline	54675776	-8.3
319	Hadh	2O23	/	Dorsomorphin	11524144	-9.1
320	Hadh	2O23	/	Progesterone	5994	-8.4
321	Hadh	2O23	/	Triclosan	5564	-7.4
322	Hadh	2O23	/	Glafenine	3474	-8.1
323	Hadh	2O23	/	Tunicamycin	11104835	-8.3
324	Hadh	2O23	/	Temozolomide	5394	-6.7
325	Hadhb	5ZQZ	/	Doxorubicin	31703	-7.7
326	Hadhb	5ZQZ	/	Ivermectin	6321424	-9.6
327	Hadhb	5ZQZ	/	Clofibrate	2796	-6.4
328	Hadhb	5ZQZ	/	Fenofibrate	3339	-7.8
329	Hadhb	5ZQZ	/	Resveratrol	445154	-7.2
330	Hadhb	5ZQZ	/	Trichloroethylene	6575	-4.1
331	Hadhb	5ZQZ	/	Triclosan	5564	-6.2
332	Hadhb	5ZQZ	/	Zearalenone	5281576	-7.1
333	Suclg1	6WCV	/	Rosiglitazone	77999	-8.3
334	Suclg1	6WCV	/	Doxorubicin	31703	-8.6
335	Suclg1	6WCV	/	Ivermectin	6321424	-9.4
336	Suclg1	6WCV	/	Clofibrate	2796	-6.4
337	Suclg1	6WCV	/	Fenofibrate	3339	-7.6
338	Suclg1	6WCV	/	Dexamethasone	5743	-8.3
339	Suclg1	6WCV	/	Estradiol	5757	-8.2
340	Suclg1	6WCV	/	Resveratrol	445154	-8
341	Suclg1	6WCV	/	Acetamide	178	-3.3
342	Suclg1	6WCV	/	Rotenone	6758	-9.1
343	Suclg1	6WCV	/	Atrazine	2256	-5.5
344	Suclg1	6WCV	/	Sunitinib	5329102	-7.8
345	Suclg1	6WCV	/	Isotretinoin	5282379	-7.8
346	Suclg1	6WCV	/	Bezafibrate	39042	-8.7
347	Suclg1	6WCV	/	Propylthiouracil	657298	-5.9
348	Suclg1	6WCV	/	Amiodarone	2157	-6.5
349	Suclg1	6WCV	/	Dorsomorphin	11524144	-8.5
